# Supplementary material for: Linker histone regulates the myeloid versus lymphoid bifurcation of multipotent hematopoietic stem and progenitors
Source: Proc Natl Acad Sci U S A. 2025 Oct 21;122(43):e2509412122. doi: 10.1073/pnas.2509412122 (PMC12582276; doi:10.1073/pnas.2509412122)
Supplement: Supplementary file 2 — Dataset S01 (XLSX) [file pnas.2509412122.sd01.xlsx]

## Sheet: TableS1
Individual H1 isoform abundance ralative to total H1 in WT and iH1.0-GFP+ LSK and GMP cell extracts (related to Fig 2A).
Gene symbol	WT LSK.1	WT LSK.2	WT LSK.3	WT GMP.1	WT GMP.2	WT GMP.3	H1 LSK.1	H1 LSK.2	H1 LSK.3	H1 GMP.1	H1 GMP.2	H1 GMP.3
H1.0	1	1	2	3.5	3.4	5	21.1	16.7	16.2	14.2	14.9	14.4
H1.1	8.5	7.4	10.6	6.5	5.9	9.3	8.6	7.4	7.4	6.6	6.5	6.7
H1.2	31.3	30.5	9.8	42.8	43	14.5	7.2	25.6	24.6	34.8	36.3	35.5
H1.3	24.1	25.1	32.1	26.7	27.7	41.6	25.8	20.7	21.2	24.6	23.5	25.2
H1.4	15.8	16.1	20.6	12	11.8	17.3	15.9	12.3	12.8	10.3	9.8	9.4
H1.5	19.3	19.8	24.9	8.5	8.3	12.3	21.5	17.3	17.9	9.5	9	8.8
	100	99.9	100	100	100.1	100	100.1	100	100.1	100	100	100
H1.0/nucleosome ratio in WT and iH1.0-GFP+ LSK and GMP cells (related to Fig 2B).
WT LSK.1	WT LSK.2	WT LSK.3	WT GMP.1	WT GMP.2	WT GMP.3	H1 LSK.1	H1 LSK.2	H1 LSK.3	H1 GMP.1	H1 GMP.2	H1 GMP.3
0.027	0.024	0.025	0.007	0.007	0.011	0.126	0.129	0.12	0.156	0.134	0.15
0.0253333			0.00833333			0.125			0.146667
