# Supplementary material for: Linker histone regulates the myeloid versus lymphoid bifurcation of multipotent hematopoietic stem and progenitors
Source: Proc Natl Acad Sci U S A. 2025 Oct 21;122(43):e2509412122. doi: 10.1073/pnas.2509412122 (PMC12582276; doi:10.1073/pnas.2509412122)
Supplement: Supplementary file 3 — Dataset S02 (XLSX) [file pnas.2509412122.sd02.xlsx]

## Sheet: H1_high.Minus.WT.sigdiff.DOCR.w
Table S2. These tables summarize the differentially open and closed regions from ATAC-seq data.
Row.names	seqnames	start	end	width	strand	baseMean	log2FoldChange	lfcSE	stat	pvalue	padj	annotation	geneChr	geneStart	geneEnd	geneLength	geneStrand	geneId	transcriptId	distanceToTSS	ENSEMBL	SYMBOL	GENENAME	H15	H16	H17	WT1	WT2	change
ID_chr1_36054271_36054907	chr1	36054271	36054907	637	*	203.116	2.00516	0.263783	7.60154	2.9263e-14	8.36364e-12	Distal Intergenic	1	36068400	36106446	38047	1	50785	ENSMUST00000088174.3	-13493	ENSMUSG00000045216	Hs6st1	heparan sulfate 6-O-sulfotransferase 1	326	232	337	63	73	CO
ID_chr1_36919730_36920637	chr1	36919730	36920637	908	*	1717.14	2.22636	0.330634	6.73361	1.655e-11	2.3304e-09	Intron (ENSMUST00000027290.11/56030, intron 1 of 40)	1	36792191	36939527	147337	2	56030	ENSMUST00000027290.11	18890	ENSMUSG00000026116	Tmem131	transmembrane protein 131	2724	2006	2994	492	512	CO
ID_chr1_43343318_43343987	chr1	43343318	43343987	670	*	137.175	2.36357	0.321888	7.34284	2.09103e-13	4.80397e-11	Distal Intergenic	1	43444579	43533632	89054	1	17974	ENSMUST00000187435.6	-100592	ENSMUSG00000066877	Nck2	non-catalytic region of tyrosine kinase adaptor protein 2	291	129	214	42	34	CO
ID_chr1_52454419_52454938	chr1	52454419	52454938	520	*	180.779	2.01128	0.300618	6.6905	2.22413e-11	3.03392e-09	Distal Intergenic	1	52459241	52467057	7817	2	17936	ENSMUST00000167732.1	12119	ENSMUSG00000002881	Nab1	Ngfi-A binding protein 1	298	160	340	70	54	CO
ID_chr1_87252064_87252617	chr1	87252064	87252617	554	*	140.642	2.2114	0.326941	6.76389	1.34335e-11	1.92545e-09	Distal Intergenic	1	87264363	87310836	46474	1	98363	ENSMUST00000118687.7	-11746	ENSMUSG00000026255	Efhd1	EF hand domain containing 1	258	144	233	33	49	CO
ID_chr1_92316087_92316773	chr1	92316087	92316773	687	*	66.4398	2.12744	0.373378	5.69784	1.21337e-08	7.6358e-07	Distal Intergenic	1	92030144	92195699	165556	2	208727	ENSMUST00000212408.1	-120388	ENSMUSG00000026313	Hdac4	histone deacetylase 4	103	94	99	21	21	CO
ID_chr10_8020066_8020452	chr10	8020066	8020452	387	*	57.4577	2.0074	0.444216	4.51898	6.21391e-06	0.000151918	Intron (ENSMUST00000218165.1/ENSMUST00000218165.1, intron 1 of 1)	10	7905653	7956230	50578	2	68652	ENSMUST00000146444.7	-63836	ENSMUSG00000015755	Tab2	TGF-beta activated kinase 1/MAP3K7 binding protein 2	129	46	84	24	16	CO
ID_chr10_13502384_13502765	chr10	13502384	13502765	382	*	152.359	2.38031	0.288482	8.25117	1.56848e-16	8.65658e-14	Promoter (1-2kb)	10	13501084	13513098	12015	1	66848	ENSMUST00000150048.1	1300	ENSMUSG00000019810	Fuca2	fucosidase, alpha-L- 2, plasma	228	188	275	44	39	CO
ID_chr10_13929286_13929624	chr10	13929286	13929624	339	*	72.0143	2.08778	0.377368	5.53248	3.15741e-08	1.72869e-06	Distal Intergenic	10	13966075	14150589	184515	1	15273	ENSMUST00000187083.6	-36451	ENSMUSG00000015501	Hivep2	human immunodeficiency virus type I enhancer binding protein 2	106	89	125	35	14	CO
ID_chr10_21221344_21222078	chr10	21221344	21222078	735	*	129.488	2.03665	0.327673	6.2155	5.11623e-10	4.83584e-08	Intron (ENSMUST00000217285.1/ENSMUST00000217285.1, intron 2 of 2)	10	21186947	21188618	1672	1	102636600	ENSMUST00000216598.1	34397	ENSMUSG00000111005	Gm33619	predicted gene, 33619	198	132	240	39	46	CO
ID_chr10_41204859_41205314	chr10	41204859	41205314	456	*	170.602	2.03963	0.313036	6.51563	7.23864e-11	8.64604e-09	Intron (ENSMUST00000043814.4/103199, intron 22 of 22)	10	41188172	41303260	115089	2	103199	ENSMUST00000043814.4	97946	ENSMUSG00000038417	Fig4	FIG4 phosphoinositide 5-phosphatase	267	167	318	49	62	CO
ID_chr10_41208928_41209714	chr10	41208928	41209714	787	*	196.573	2.10687	0.274163	7.68474	1.53304e-14	4.90737e-12	Intron (ENSMUST00000043814.4/103199, intron 22 of 22)	10	41188172	41303260	115089	2	103199	ENSMUST00000043814.4	93546	ENSMUSG00000038417	Fig4	FIG4 phosphoinositide 5-phosphatase	315	210	349	62	63	CO
ID_chr10_43633138_43633484	chr10	43633138	43633484	347	*	23.7819	2.9794	0.677368	4.3985	1.08999e-05	0.000242413	Intron (ENSMUST00000215599.1/414125, intron 3 of 4)	10	43623747	43630806	7060	1	414125	ENSMUST00000216735.1	9391	ENSMUSG00000075184	F930017D23Rik	RIKEN cDNA F930017D23 gene	47	35	32	5	4	CO
ID_chr10_62215075_62215989	chr10	62215075	62215989	915	*	212.018	2.07211	0.231662	8.94454	3.73503e-19	4.27003e-16	Intron (ENSMUST00000047883.10/70423, intron 1 of 7)	10	62185396	62231251	45856	2	70423	ENSMUST00000047883.10	15262	ENSMUSG00000037031	Tspan15	tetraspanin 15	367	290	289	68	70	CO
ID_chr10_80887093_80887669	chr10	80887093	80887669	577	*	185.167	2.14857	0.283666	7.57429	3.61109e-14	9.908e-12	Exon (ENSMUST00000219817.1/432478, exon 8 of 19)	10	80879720	80899441	19722	1	432478	ENSMUST00000105333.2	7373	ENSMUSG00000059406	Tmprss9	transmembrane protease, serine 9	302	228	297	45	67	CO
ID_chr10_83083703_83084483	chr10	83083703	83084483	781	*	372.163	2.18777	0.199085	10.9891	4.31085e-28	3.44983e-24	Intron (ENSMUST00000040110.7/58250, intron 1 of 2)	10	82985498	83195900	210403	1	58250	ENSMUST00000040110.7	98205	ENSMUSG00000034612	Chst11	carbohydrate sulfotransferase 11	664	442	574	126	103	CO
ID_chr10_93685312_93685734	chr10	93685312	93685734	423	*	189.535	2.02728	0.272166	7.44868	9.42775e-14	2.32145e-11	Promoter (1-2kb)	10	93674218	93683322	9105	2	100504069	ENSMUST00000147379.2	-1990	ENSMUSG00000085723	Gm15915	predicted gene 15915	285	226	323	57	68	CO
ID_chr10_121568980_121569636	chr10	121568980	121569636	657	*	419.98	2.15041	0.212531	10.1181	4.59075e-24	1.69561e-20	Promoter (<=1kb)	10	121563925	121568481	4557	2	56480	ENSMUST00000219244.1	-499	ENSMUSG00000020115	Tbk1	TANK-binding kinase 1	662	490	723	134	127	CO
ID_chr11_8821351_8821809	chr11	8821351	8821809	459	*	57.6481	2.41353	0.412185	5.85547	4.75666e-09	3.42422e-07	Distal Intergenic	11	8431652	8664681	233030	2	319939	ENSMUST00000239111.1	-156670	ENSMUSG00000020422	Tns3	tensin 3	104	72	89	17	14	CO
ID_chr11_12010086_12010472	chr11	12010086	12010472	387	*	63.6542	2.14031	0.423176	5.05773	4.2428e-07	1.59657e-05	Intron (ENSMUST00000109654.7/14783, intron 1 of 15)	11	11967532	12026324	58793	2	14783	ENSMUST00000150972.7	15852	ENSMUSG00000020176	Grb10	growth factor receptor bound protein 10	134	54	101	25	16	CO
ID_chr11_48873505_48874084	chr11	48873505	48874084	580	*	304.579	2.32662	0.486173	4.78558	1.70491e-06	5.15836e-05	Promoter (1-2kb)	11	48861968	48871683	9716	2	15944	ENSMUST00000147151.1	-1822	ENSMUSG00000046879	Irgm1	immunity-related GTPase family M member 1	557	250	582	96	76	CO
ID_chr11_54313517_54313983	chr11	54313517	54313983	467	*	44.246	2.1105	0.49692	4.24716	2.16502e-05	0.000430279	Promoter (<=1kb)	11	54313677	54325107	11431	1	216739	ENSMUST00000149403.7	0	ENSMUSG00000020333	Acsl6	acyl-CoA synthetase long-chain family member 6	58	43	94	18	11	CO
ID_chr11_98904735_98905229	chr11	98904735	98905229	495	*	126.882	2.0279	0.325961	6.22131	4.93016e-10	4.67839e-08	3' UTR	11	98907801	98923936	16136	1	23834	ENSMUST00000092706.12	-2572	ENSMUSG00000017499	Cdc6	cell division cycle 6	200	119	241	52	35	CO
ID_chr12_12488049_12488461	chr12	12488049	12488461	413	*	266.314	2.10487	0.508963	4.1356	3.54022e-05	0.000645602	Distal Intergenic	12	12351522	12392615	41094	2	70858	ENSMUST00000220545.1	-95434	ENSMUSG00000114136	4921511I17Rik	RIKEN cDNA 4921511I17 gene	372	280	524	73	92	CO
ID_chr12_105759979_105760585	chr12	105759979	105760585	607	*	400.524	2.69921	0.205742	13.1194	2.54889e-39	1.22387e-34	Intron (ENSMUST00000040876.6/78801, intron 12 of 17)	12	105745275	105747712	2438	1	78801	ENSMUST00000220702.1	14704	ENSMUSG00000041323	Ak7	adenylate kinase 7	717	486	673	104	77	CO
ID_chr13_46859556_46860110	chr13	46859556	46860110	555	*	57.3722	2.17083	0.421016	5.15617	2.52048e-07	1.02911e-05	Intron (ENSMUST00000056978.7/16553, intron 3 of 37)	13	46778904	46895705	116802	2	16553	ENSMUST00000225591.1	35595	ENSMUSG00000021375	Kif13a	kinesin family member 13A	100	58	100	21	15	CO
ID_chr13_55135251_55135603	chr13	55135251	55135603	353	*	66.7299	2.12212	0.424523	4.99883	5.76778e-07	2.08369e-05	Distal Intergenic	13	55130224	55132630	2407	1	26919	ENSMUST00000162653.1	5027	ENSMUSG00000021481	Zfp346	zinc finger protein 346	83	83	127	16	25	CO
ID_chr14_31260220_31260855	chr14	31260220	31260855	636	*	331.852	2.08282	0.188328	11.0596	1.97063e-28	1.89244e-24	3' UTR	14	31257491	31258888	1398	1	104416	ENSMUST00000185700.1	2729	ENSMUSG00000021901	Bap1	Brca1 associated protein 1	538	463	477	117	100	CO
ID_chr14_74672328_74673045	chr14	74672328	74673045	718	*	160.806	2.08082	0.291041	7.14956	8.70566e-13	1.71316e-10	Intron (ENSMUST00000036653.4/15558, intron 2 of 2)	14	74640840	74709494	68655	1	15558	ENSMUST00000036653.4	31488	ENSMUSG00000034997	Htr2a	5-hydroxytryptamine (serotonin) receptor 2A	235	181	294	52	52	CO
ID_chr14_76759301_76759749	chr14	76759301	76759749	449	*	85.7857	2.04757	0.332258	6.1626	7.15606e-10	6.53097e-08	Promoter (<=1kb)	14	76760131	76762217	2087	1	73883	ENSMUST00000228541.1	-382	ENSMUSG00000115709	4930431P22Rik	RIKEN cDNA 4930431P22 gene	151	108	123	29	28	CO
ID_chr15_79028354_79029286	chr15	79028354	79029286	933	*	532.805	2.05586	0.169762	12.1102	9.32342e-34	1.49224e-29	Promoter (<=1kb)	15	79028450	79030504	2055	1	14958	ENSMUST00000180086.2	0	ENSMUSG00000096210	H1f0	H1.0 linker histone	853	675	837	205	152	CO
ID_chr16_24068029_24068706	chr16	24068029	24068706	678	*	120.251	2.18007	0.332013	6.56622	5.16078e-11	6.41969e-09	Distal Intergenic	16	24076388	24082690	6303	2	108168278	ENSMUST00000230580.1	13984	ENSMUSG00000116437	Gm46545	predicted gene, 46545	209	118	213	35	38	CO
ID_chr16_36062115_36062690	chr16	36062115	36062690	576	*	331.616	2.24305	0.26136	8.58221	9.30651e-18	6.77062e-15	Intron (ENSMUST00000004057.8/70186, intron 1 of 4)	16	36043846	36071369	27524	2	70186	ENSMUST00000231351.1	8679	ENSMUSG00000003955	Fam162a	family with sequence similarity 162, member A	495	334	657	105	91	CO
ID_chr17_24858964_24859494	chr17	24858964	24859494	531	*	592.327	2.43526	0.194632	12.5121	6.40806e-36	1.53845e-31	Promoter (<=1kb)	17	24858201	24864446	6246	1	14651	ENSMUST00000163132.1	763	ENSMUSG00000024158	Hagh	hydroxyacyl glutathione hydrolase	996	730	989	153	155	CO
ID_chr17_30347022_30347598	chr17	30347022	30347598	577	*	334.214	2.2819	0.213451	10.6905	1.12706e-26	6.01296e-23	Intron (ENSMUST00000168787.7/224671, intron 6 of 10)	17	30299568	30334956	35389	2	224671	ENSMUST00000237675.1	-12066	ENSMUSG00000062202	Btbd9	BTB (POZ) domain containing 9	600	418	502	93	98	CO
ID_chr17_56889890_56890382	chr17	56889890	56890382	493	*	97.0938	2.22942	0.31823	7.00569	2.45769e-12	4.37069e-10	Distal Intergenic	17	56895039	56896674	1636	2	64144	ENSMUST00000233829.1	6292	ENSMUSG00000024212	Mllt1	myeloid/lymphoid or mixed-lineage leukemia; translocated to, 1	178	148	116	35	24	CO
ID_chr17_71211743_71212478	chr17	71211743	71212478	736	*	259.958	2.19544	0.249675	8.79319	1.45377e-18	1.26917e-15	Intron (ENSMUST00000142842.7/64898, intron 1 of 7)	17	71204676	71248242	43567	1	64898	ENSMUST00000126681.7	7067	ENSMUSG00000024052	Lpin2	lipin 2	429	284	454	79	78	CO
ID_chr17_71490843_71491291	chr17	71490843	71491291	449	*	84.3211	2.05496	0.363949	5.64629	1.63949e-08	9.87849e-07	Distal Intergenic	17	71344489	71475343	130855	2	74355	ENSMUST00000127430.1	-15500	ENSMUSG00000024054	Smchd1	SMC hinge domain containing 1	122	114	135	21	33	CO
ID_chr18_4862257_4862918	chr18	4862257	4862918	662	*	188.265	2.27484	0.266338	8.54118	1.32858e-17	9.24541e-15	Distal Intergenic	18	4812486	4850959	38474	1	100038439	ENSMUST00000180904.1	49771	ENSMUSG00000097043	Gm10556	predicted gene 10556	299	229	321	52	56	CO
ID_chr18_34880099_34880762	chr18	34880099	34880762	664	*	167.647	2.04751	0.271155	7.55104	4.31786e-14	1.16476e-11	Distal Intergenic	18	34861207	34864956	3750	1	13653	ENSMUST00000165033.1	18892	ENSMUSG00000038418	Egr1	early growth response 1	284	195	265	52	58	CO
ID_chr18_80337029_80337308	chr18	80337029	80337308	280	*	54.9565	2.15821	0.445306	4.84657	1.25615e-06	4.03987e-05	Intron (ENSMUST00000077962.7/240444, intron 2 of 3)	18	80322679	80363336	40658	2	240444	ENSMUST00000184574.1	26028	ENSMUSG00000059852	Kcng2	potassium voltage-gated channel, subfamily G, member 2	73	61	109	17	17	CO
ID_chr19_11793634_11794140	chr19	11793634	11794140	507	*	54.4583	2.38914	0.421403	5.66948	1.4323e-08	8.76094e-07	Intron (ENSMUST00000075304.13/20908, intron 2 of 10)	19	11785077	11789617	4541	2	20908	ENSMUST00000210481.1	-4017	ENSMUSG00000041488	Stx3	syntaxin 3	83	75	90	18	12	CO
ID_chr19_36610257_36610658	chr19	36610257	36610658	402	*	54.5243	2.66122	0.482504	5.51543	3.47927e-08	1.8666e-06	Intron (ENSMUST00000139215.7/226098, intron 13 of 18)	19	36605167	36612398	7232	1	226098	ENSMUST00000142404.1	5090	ENSMUSG00000041180	Hectd2	HECT domain E3 ubiquitin protein ligase 2	95	57	101	8	16	CO
ID_chr19_55283948_55284453	chr19	55283948	55284453	506	*	150.462	2.08575	0.295327	7.06248	1.63552e-12	2.98598e-10	Promoter (<=1kb)	19	55284334	55288823	4490	1	433256	ENSMUST00000226019.1	0	ENSMUSG00000024981	Acsl5	acyl-CoA synthetase long-chain family member 5	257	156	257	48	49	CO
ID_chr2_4467129_4467695	chr2	4467129	4467695	567	*	141.494	2.07418	0.271866	7.62942	2.35804e-14	7.03253e-12	Intron (ENSMUST00000177457.7/209630, intron 3 of 24)	2	4473194	4498103	24910	1	209630	ENSMUST00000123919.2	-5499	ENSMUSG00000026657	Frmd4a	FERM domain containing 4A	245	185	201	45	47	CO
ID_chr2_60204206_60204813	chr2	60204206	60204813	608	*	154.431	2.05087	0.297906	6.88428	5.80792e-12	9.32686e-10	Intron (ENSMUST00000144893.1/407823, intron 1 of 3)	2	60076830	60209839	133010	2	407823	ENSMUST00000144893.1	5026	ENSMUSG00000026987	Baz2b	bromodomain adjacent to zinc finger domain, 2B	291	145	254	56	47	CO
ID_chr2_71461687_71462086	chr2	71461687	71462086	400	*	80.0273	2.17712	0.363423	5.99059	2.09078e-09	1.67318e-07	Intron (ENSMUST00000037210.8/66559, intron 1 of 9)	2	71453363	71524780	71418	1	66559	ENSMUST00000124875.7	8324	ENSMUSG00000041921	Metap1d	methionyl aminopeptidase type 1D (mitochondrial)	145	83	133	29	21	CO
ID_chr2_92174242_92174729	chr2	92174242	92174729	488	*	116.415	2.30665	0.313956	7.34703	2.02652e-13	4.72357e-11	Intron (ENSMUST00000044036.14/192285, intron 1 of 15)	2	92184106	92361829	177724	1	192285	ENSMUST00000111294.7	-9377	ENSMUSG00000058318	Phf21a	PHD finger protein 21A	200	129	200	38	29	CO
ID_chr2_121563125_121563444	chr2	121563125	121563444	320	*	51.1733	2.59517	0.459068	5.65311	1.57567e-08	9.5527e-07	Intron (ENSMUST00000133898.7/228564, intron 5 of 12)	2	121549048	121558557	9510	2	228564	ENSMUST00000153932.1	-4568	ENSMUSG00000027238	Frmd5	FERM domain containing 5	76	64	96	16	9	CO
ID_chr2_128084513_128085793	chr2	128084513	128085793	1281	*	243.876	2.10108	0.27744	7.57309	3.64437e-14	9.94251e-12	Intron (ENSMUST00000028859.7/74121, intron 15 of 17)	2	128126038	128130015	3978	1	12125	ENSMUST00000146023.7	-40245	ENSMUSG00000027381	Bcl2l11	BCL2-like 11 (apoptosis facilitator)	423	244	421	68	85	CO
ID_chr2_156982844_156983255	chr2	156982844	156983255	412	*	79.0732	2.2382	0.42152	5.30984	1.09722e-07	5.01752e-06	Intron (ENSMUST00000069600.12/29812, intron 1 of 16)	2	156948261	156991927	43667	2	29812	ENSMUST00000156651.1	8672	ENSMUSG00000027634	Ndrg3	N-myc downstream regulated gene 3	160	57	143	25	22	CO
ID_chr3_14808221_14808644	chr3	14808221	14808644	424	*	147.798	2.37133	0.289336	8.19577	2.48997e-16	1.28893e-13	Promoter (<=1kb)	3	14766216	14808365	42150	2	12346	ENSMUST00000181860.7	0	ENSMUSG00000027556	Car1	carbonic anhydrase 1	229	179	263	43	38	CO
ID_chr3_79028083_79028629	chr3	79028083	79028629	547	*	105.418	2.05607	0.307738	6.68123	2.36941e-11	3.21383e-09	Distal Intergenic	3	79062516	79144977	82462	2	76089	ENSMUST00000118100.7	116348	ENSMUSG00000062232	Rapgef2	Rap guanine nucleotide exchange factor (GEF) 2	177	123	169	42	29	CO
ID_chr3_98003539_98003874	chr3	98003539	98003874	336	*	40.2569	2.26776	0.51687	4.38749	1.14668e-05	0.000252797	Distal Intergenic	3	98013527	98100659	87133	1	18129	ENSMUST00000198324.1	-9653	ENSMUSG00000027878	Notch2	notch 2	58	42	80	10	13	CO
ID_chr3_104419986_104420429	chr3	104419986	104420429	444	*	71.1961	2.67633	0.40124	6.67015	2.55546e-11	3.40842e-09	Intron (ENSMUST00000199180.1/269473, intron 1 of 1)	3	104396418	104461511	65094	2	269473	ENSMUST00000199180.1	41082	ENSMUSG00000032913	Lrig2	leucine-rich repeats and immunoglobulin-like domains 2	126	84	122	15	17	CO
ID_chr3_135696261_135696776	chr3	135696261	135696776	516	*	165.537	2.62312	0.277046	9.46817	2.84776e-21	6.51133e-18	Distal Intergenic	3	135610590	135691547	80958	2	18033	ENSMUST00000138602.2	-4714	ENSMUSG00000028163	Nfkb1	nuclear factor of kappa light polypeptide gene enhancer in B cells 1, p105	343	237	200	42	36	CO
ID_chr4_43416994_43417695	chr4	43416994	43417695	702	*	84.7271	2.00385	0.3805	5.26635	1.39165e-07	6.18146e-06	Promoter (<=1kb)	4	43416438	43426365	9928	1	100213	ENSMUST00000146710.1	556	ENSMUSG00000035969	Rusc2	RUN and SH3 domain containing 2	125	83	163	27	30	CO
ID_chr4_86663963_86664477	chr4	86663963	86664477	515	*	79.0903	2.21113	0.400195	5.52512	3.29258e-08	1.79045e-06	Promoter (1-2kb)	4	86660121	86665725	5605	2	11520	ENSMUST00000147097.2	1248	ENSMUSG00000028494	Plin2	perilipin 2	126	74	154	22	25	CO
ID_chr4_132801699_132802025	chr4	132801699	132802025	327	*	42.5678	2.04676	0.474813	4.31067	1.62763e-05	0.000339792	Exon (ENSMUST00000121181.1/ENSMUST00000121181.1, exon 1 of 1)	4	132781843	132796387	14545	2	230787	ENSMUST00000045154.5	-5312	ENSMUSG00000037731	Themis2	thymocyte selection associated family member 2	64	45	79	18	11	CO
ID_chr5_90608720_90609293	chr5	90608720	90609293	574	*	116.809	2.20286	0.300213	7.33765	2.17384e-13	4.94688e-11	Promoter (<=1kb)	5	90603623	90609801	6179	2	73246	ENSMUST00000202807.1	508	ENSMUSG00000029370	Rassf6	Ras association (RalGDS/AF-6) domain family member 6	236	150	147	42	30	CO
ID_chr5_112999161_112999615	chr5	112999161	112999615	455	*	280.153	2.50491	0.250731	9.9904	1.67909e-23	5.03894e-20	Intron (ENSMUST00000065167.8/320129, intron 1 of 20)	5	112960544	113015503	54960	2	320129	ENSMUST00000197776.1	15888	ENSMUSG00000042249	Grk3	G protein-coupled receptor kinase 3	458	319	510	70	70	CO
ID_chr5_116021586_116021955	chr5	116021586	116021955	370	*	197.887	2.19335	0.24736	8.86703	7.51242e-19	7.36156e-16	Promoter (<=1kb)	5	116019707	116021646	1940	2	19079	ENSMUST00000141018.1	0	ENSMUSG00000029513	Prkab1	protein kinase, AMP-activated, beta 1 non-catalytic subunit	311	246	330	65	56	CO
ID_chr5_135642351_135643212	chr5	135642351	135643212	862	*	246.258	2.00721	0.249531	8.04393	8.69998e-16	3.76341e-13	3' UTR	5	135636532	135644527	7996	1	215160	ENSMUST00000084599.3	5819	ENSMUSG00000039917	Rhbdd2	rhomboid domain containing 2	434	262	399	122	54	CO
ID_chr6_5291369_5291902	chr6	5291369	5291902	534	*	186.545	2.03759	0.251721	8.09462	5.74411e-16	2.62676e-13	Intron (ENSMUST00000057792.8/330260, intron 1 of 8)	6	5273131	5289068	15938	2	330260	ENSMUST00000135342.1	-2301	ENSMUSG00000032667	Pon2	paraoxonase 2	318	209	302	75	52	CO
ID_chr6_142530356_142531005	chr6	142530356	142531005	650	*	119.302	2.237	0.322548	6.93539	4.05107e-12	6.82513e-10	Distal Intergenic	6	142490249	142507957	17709	2	16832	ENSMUST00000032373.11	-22399	ENSMUSG00000030246	Ldhb	lactate dehydrogenase B	188	128	220	38	33	CO
ID_chr7_25738170_25738609	chr7	25738170	25738609	440	*	50.6223	2.06804	0.429323	4.81697	1.45757e-06	4.54458e-05	Intron (ENSMUST00000206832.1/232989, intron 7 of 14)	7	25736590	25754701	18112	2	232989	ENSMUST00000108401.2	16092	ENSMUSG00000040725	Hnrnpul1	heterogeneous nuclear ribonucleoprotein U-like 1	66	71	86	21	13	CO
ID_chr7_101697340_101697879	chr7	101697340	101697879	540	*	83.7185	2.10463	0.36506	5.76518	8.15723e-09	5.43997e-07	Intron (ENSMUST00000137214.7/20480, intron 3 of 5)	7	101683197	101751322	68126	1	20480	ENSMUST00000153473.1	14143	ENSMUSG00000001829	Clpb	ClpB caseinolytic peptidase B	133	86	153	29	25	CO
ID_chr7_143557043_143557856	chr7	143557043	143557856	814	*	468.002	2.22325	0.195734	11.3585	6.72985e-30	8.07851e-26	3' UTR	7	143557706	143565015	7310	2	27267	ENSMUST00000208575.1	7159	ENSMUSG00000010755	Cars	cysteinyl-tRNA synthetase	712	603	785	145	134	CO
ID_chr8_4304117_4304596	chr8	4304117	4304596	480	*	82.8905	2.08887	0.384456	5.4333	5.53207e-08	2.81088e-06	Intron (ENSMUST00000098950.5/15568, intron 3 of 5)	8	4288343	4312619	24277	2	15568	ENSMUST00000209010.1	8023	ENSMUSG00000040028	Elavl1	ELAV (embryonic lethal, abnormal vision)-like 1 (Hu antigen R)	161	70	141	29	25	CO
ID_chr8_4582685_4583069	chr8	4582685	4583069	385	*	38.858	2.22499	0.524107	4.24529	2.18306e-05	0.000432969	Distal Intergenic	8	4613167	4630231	17065	1	233987	ENSMUST00000202692.4	-30098	ENSMUSG00000058748	Zfp958	zinc finger protein 958	60	62	52	6	16	CO
ID_chr9_24488212_24488800	chr9	24488212	24488800	589	*	201.793	2.15788	0.265801	8.1184	4.72376e-16	2.22369e-13	Promoter (<=1kb)	9	24411776	24487914	76139	2	244745	ENSMUST00000115277.8	-298	ENSMUSG00000043067	Dpy19l1	dpy-19-like 1 (C. elegans)	283	248	365	64	61	CO
ID_chr9_99248169_99248687	chr9	99248169	99248687	519	*	240.96	2.01752	0.27757	7.26851	3.63466e-13	7.82608e-11	Promoter (1-2kb)	9	99246287	99263066	16780	1	68121	ENSMUST00000188515.1	1882	ENSMUSG00000056267	Cep70	centrosomal protein 70	405	226	434	79	82	CO
ID_chr9_110859096_110859735	chr9	110859096	110859735	640	*	203.442	2.10128	0.262957	7.99094	1.33914e-15	5.49572e-13	Promoter (1-2kb)	9	110857967	110864629	6663	1	235631	ENSMUST00000051097.5	1129	ENSMUSG00000048752	Prss50	protease, serine 50	323	228	353	65	65	CO
ID_chrX_13054685_13054937	chrX	13054685	13054937	253	*	49.237	2.36914	0.443096	5.34678	8.9533e-08	4.223e-06	Distal Intergenic	20	13042051	13045297	3247	1	70489	ENSMUST00000130099.1	12634	ENSMUSG00000087424	5730405O15Rik	RIKEN cDNA 5730405O15 gene	70	77	76	14	13	CO
ID_chrX_53000559_53001157	chrX	53000559	53001157	599	*	55.8711	2.04401	0.469126	4.35705	1.31826e-05	0.000284995	Intron (ENSMUST00000026723.8/15452, intron 2 of 8)	20	52988137	53021659	33523	1	15452	ENSMUST00000026723.8	12422	ENSMUSG00000025630	Hprt	hypoxanthine guanine phosphoribosyl transferase	84	43	119	23	15	CO
ID_chrX_53022073_53024544	chrX	53022073	53024544	2472	*	234.305	2.57184	0.297497	8.64494	5.38328e-18	4.10291e-15	Distal Intergenic	20	53047997	53048078	82	2	751532	ENSMUST00000102095.1	23534	ENSMUSG00000076050	Mir450b	microRNA 450b	312	256	503	72	44	CO
ID_chrX_75376727_75377219	chrX	75376727	75377219	493	*	98.2953	2.06825	0.352473	5.86784	4.41518e-09	3.22188e-07	Intron (ENSMUST00000033539.12/14069, intron 1 of 25)	20	75172719	75380041	207323	2	14069	ENSMUST00000114085.8	2822	ENSMUSG00000031196	F8	coagulation factor VIII	140	102	191	36	29	CO
ID_chr1_4257787_4258686	chr1	4257787	4258686	900	*	72.059	-0.647306	0.327725	-1.97515	0.0482508	0.168153	Intron (ENSMUST00000208660.1/19888, intron 8 of 29)	1	4344146	4360314	16169	2	19888	ENSMUST00000027032.5	101628	ENSMUSG00000025900	Rp1	retinitis pigmentosa 1 (human)	56	56	68	92	83	NoDiff
ID_chr1_4417974_4418427	chr1	4417974	4418427	454	*	51.5616	0.830417	0.382895	2.16878	0.0300992	0.120447	Distal Intergenic	1	4290846	4409241	118396	2	19888	ENSMUST00000208793.1	-8733	ENSMUSG00000025900	Rp1	retinitis pigmentosa 1 (human)	87	55	54	42	27	NoDiff
ID_chr1_4496185_4497102	chr1	4496185	4497102	918	*	130.385	-0.336794	0.243732	-1.38182	0.167026	0.382539	Promoter (<=1kb)	1	4490931	4496413	5483	2	20671	ENSMUST00000027035.9	0	ENSMUSG00000025902	Sox17	SRY (sex determining region Y)-box 17	128	133	104	167	122	NoDiff
ID_chr1_4571465_4572183	chr1	4571465	4572183	719	*	175.506	-0.201286	0.218226	-0.922377	0.356332	0.599749	Distal Intergenic	1	4491390	4497354	5965	2	20671	ENSMUST00000192650.5	-74111	ENSMUSG00000025902	Sox17	SRY (sex determining region Y)-box 17	213	154	149	208	160	NoDiff
ID_chr1_4623262_4623584	chr1	4623262	4623584	323	*	37.8398	-1.83484	0.430015	-4.26692	1.98192e-05	0.000399892	Distal Intergenic	1	4491390	4497354	5965	2	20671	ENSMUST00000192650.5	-125908	ENSMUSG00000025902	Sox17	SRY (sex determining region Y)-box 17	23	18	17	74	55	NoDiff
ID_chr1_4774905_4775783	chr1	4774905	4775783	879	*	449.372	-0.361301	0.156436	-2.30958	0.0209117	0.0925228	3' UTR	1	4783572	4785692	2121	2	27395	ENSMUST00000132625.1	9909	ENSMUSG00000033845	Mrpl15	mitochondrial ribosomal protein L15	476	426	351	573	430	NoDiff
ID_chr1_4785317_4786231	chr1	4785317	4786231	915	*	508.984	0.274461	0.155189	1.76857	0.0769663	0.232121	Promoter (<=1kb)	1	4773206	4785710	12505	2	27395	ENSMUST00000130201.7	0	ENSMUSG00000033845	Mrpl15	mitochondrial ribosomal protein L15	635	482	578	534	351	NoDiff
ID_chr1_4807423_4807993	chr1	4807423	4807993	571	*	259.396	0.224989	0.183713	1.22468	0.220697	0.453045	Promoter (<=1kb)	1	4807788	4848410	40623	1	18777	ENSMUST00000134384.7	0	ENSMUSG00000025903	Lypla1	lysophospholipase 1	311	272	269	257	198	NoDiff
ID_chr1_4857433_4858359	chr1	4857433	4858359	927	*	1385.82	0.25506	0.117647	2.16801	0.0301582	0.120597	Promoter (<=1kb)	1	4857814	4897905	40092	1	21399	ENSMUST00000081551.13	0	ENSMUSG00000033813	Tcea1	transcription elongation factor A (SII) 1	1624	1457	1500	1392	1016	NoDiff
ID_chr1_4906847_4907410	chr1	4906847	4907410	564	*	37.23	0.205932	0.433588	0.474948	0.634824	0.810899	Exon (ENSMUST00000194052.1/ENSMUST00000194052.1, exon 1 of 1)	1	4858038	4897909	39872	1	21399	ENSMUST00000165720.2	48809	ENSMUSG00000033813	Tcea1	transcription elongation factor A (SII) 1	42	46	34	45	23	NoDiff
ID_chr1_5018984_5019945	chr1	5018984	5019945	962	*	86.1816	0.22921	0.287203	0.798077	0.424826	0.659799	Promoter (<=1kb)	1	4909576	5019539	109964	2	58175	ENSMUST00000002533.14	0	ENSMUSG00000002459	Rgs20	regulator of G-protein signaling 20	106	93	85	89	63	NoDiff
ID_chr1_5072123_5072941	chr1	5072123	5072941	819	*	35.1409	-1.53797	0.470048	-3.27195	0.00106809	0.00991019	Promoter (1-2kb)	1	4909576	5070285	160710	2	58175	ENSMUST00000118000.7	-1838	ENSMUSG00000002459	Rgs20	regulator of G-protein signaling 20	26	11	25	67	46	NoDiff
ID_chr1_5082811_5083600	chr1	5082811	5083600	790	*	270.591	-0.189752	0.18918	-1.00302	0.315849	0.559233	Promoter (<=1kb)	1	5083080	5162529	79450	1	108664	ENSMUST00000044369.12	0	ENSMUSG00000033793	Atp6v1h	ATPase, H+ transporting, lysosomal V1 subunit H	309	218	268	328	239	NoDiff
ID_chr1_6214157_6215519	chr1	6214157	6215519	1363	*	781.747	0.0225135	0.144599	0.155696	0.876273	0.945773	Promoter (<=1kb)	1	6214645	6276648	62004	1	12421	ENSMUST00000027040.12	0	ENSMUSG00000025907	Rb1cc1	RB1-inducible coiled-coil 1	949	719	774	805	678	NoDiff
ID_chr1_6382692_6383190	chr1	6382692	6383190	499	*	76.0188	-0.244888	0.321827	-0.760933	0.446697	0.677485	Exon (ENSMUST00000192950.1/ENSMUST00000192950.1, exon 1 of 1)	1	6359218	6394731	35514	1	620393	ENSMUST00000133144.3	23474	ENSMUSG00000087247	Alkal1	ALK and LTK ligand 1	91	56	74	112	56	NoDiff
ID_chr1_6406178_6406826	chr1	6406178	6406826	649	*	82.5449	0.172976	0.308426	0.560836	0.574909	0.77352	Distal Intergenic	1	6359218	6394731	35514	1	620393	ENSMUST00000133144.3	46960	ENSMUSG00000087247	Alkal1	ALK and LTK ligand 1	83	84	99	98	54	NoDiff
ID_chr1_6453753_6454392	chr1	6453753	6454392	640	*	43.3865	-0.300464	0.403023	-0.745526	0.455954	0.685803	Distal Intergenic	1	6487231	6860934	373704	1	240690	ENSMUST00000140079.7	-32839	ENSMUSG00000033740	St18	suppression of tumorigenicity 18	52	31	41	62	35	NoDiff
ID_chr1_6466977_6467322	chr1	6466977	6467322	346	*	105.618	0.0722683	0.265623	0.272072	0.785567	0.899941	Distal Intergenic	1	6487231	6860934	373704	1	240690	ENSMUST00000140079.7	-19909	ENSMUSG00000033740	St18	suppression of tumorigenicity 18	111	108	113	116	83	NoDiff
ID_chr1_6969690_6970175	chr1	6969690	6970175	486	*	49.95	0.181619	0.369356	0.491718	0.622919	0.803465	Distal Intergenic	1	6857341	6859604	2264	1	240690	ENSMUST00000130338.1	112349	ENSMUSG00000033740	St18	suppression of tumorigenicity 18	56	55	51	53	37	NoDiff
ID_chr1_7088447_7089303	chr1	7088447	7089303	857	*	3797.99	0.102717	0.104216	0.985617	0.324321	0.567949	Promoter (<=1kb)	1	7088920	7173628	84709	1	319263	ENSMUST00000061280.16	0	ENSMUSG00000051285	Pcmtd1	protein-L-isoaspartate (D-aspartate) O-methyltransferase domain containing 1	4442	3682	3971	4157	2920	NoDiff
ID_chr1_7113996_7114299	chr1	7113996	7114299	304	*	44.9846	0.0341902	0.400979	0.0852669	0.932049	0.972115	Intron (ENSMUST00000061280.16/319263, intron 1 of 5)	1	7089166	7172122	82957	1	319263	ENSMUST00000182823.1	24830	ENSMUSG00000051285	Pcmtd1	protein-L-isoaspartate (D-aspartate) O-methyltransferase domain containing 1	39	52	48	50	36	NoDiff
ID_chr1_7206282_7206902	chr1	7206282	7206902	621	*	61.4473	-0.130379	0.401645	-0.324612	0.745475	0.877872	Distal Intergenic	1	7160557	7172659	12103	1	319263	ENSMUST00000183204.1	45725	ENSMUSG00000051285	Pcmtd1	protein-L-isoaspartate (D-aspartate) O-methyltransferase domain containing 1	41	65	73	54	66	NoDiff
ID_chr1_7397037_7398435	chr1	7397037	7398435	1399	*	2254.74	0.0475734	0.133481	0.356407	0.721536	0.864015	Exon (ENSMUST00000181554.1/ENSMUST00000181554.1, exon 1 of 3)	1	7160557	7172659	12103	1	319263	ENSMUST00000183204.1	236480	ENSMUSG00000051285	Pcmtd1	protein-L-isoaspartate (D-aspartate) O-methyltransferase domain containing 1	2464	2035	2549	2413	1852	NoDiff
ID_chr1_8218441_8218957	chr1	8218441	8218957	517	*	22.0036	-0.76823	0.579026	-1.32676	0.184587	0.407389	Distal Intergenic	1	8363425	8470479	107055	2	71096	ENSMUST00000135046.3	251522	ENSMUSG00000025909	Sntg1	syntrophin, gamma 1	23	14	17	47	14	NoDiff
ID_chr1_8688743_8689344	chr1	8688743	8689344	602	*	26.5592	-0.972697	0.501251	-1.94054	0.0523142	0.177847	Intron (ENSMUST00000132064.7/71096, intron 5 of 19)	1	8363475	8803943	440469	2	71096	ENSMUST00000115488.2	114599	ENSMUSG00000025909	Sntg1	syntrophin, gamma 1	19	22	18	39	33	NoDiff
ID_chr1_9175524_9175919	chr1	9175524	9175919	396	*	20.2126	-0.854782	0.580138	-1.47341	0.14064	0.343628	Intron (ENSMUST00000132064.7/71096, intron 2 of 19)	1	8950572	9298236	347665	2	71096	ENSMUST00000126083.1	122317	ENSMUSG00000025909	Sntg1	syntrophin, gamma 1	13	20	14	36	19	NoDiff
ID_chr1_9236383_9236925	chr1	9236383	9236925	543	*	114.248	1.49839	0.276679	5.41563	6.1073e-08	3.05467e-06	Intron (ENSMUST00000132064.7/71096, intron 1 of 19)	1	8950572	9298236	347665	2	71096	ENSMUST00000126083.1	61311	ENSMUSG00000025909	Sntg1	syntrophin, gamma 1	184	138	157	70	38	NoDiff
ID_chr1_9544972_9545695	chr1	9544972	9545695	724	*	1428.19	0.223865	0.134357	1.6662	0.0956732	0.267845	Promoter (<=1kb)	1	9545408	9547455	2048	1	59014	ENSMUST00000072079.8	0	ENSMUSG00000061024	Rrs1	ribosome biogenesis regulator 1	1650	1389	1643	1627	942	NoDiff
ID_chr1_9699971_9701111	chr1	9699971	9701111	1141	*	875.374	0.00984671	0.123731	0.0795817	0.93657	0.973992	Promoter (<=1kb)	1	9667415	9700209	32795	2	17864	ENSMUST00000088658.10	0	ENSMUSG00000025912	Mybl1	myeloblastosis oncogene-like 1	1020	862	841	1004	695	NoDiff
ID_chr1_9747670_9748711	chr1	9747670	9748711	1042	*	2769.3	0.277588	0.106838	2.59821	0.00937109	0.0516308	Promoter (<=1kb)	1	9718622	9748382	29761	2	70675	ENSMUST00000057438.6	0	ENSMUSG00000045210	Vcpip1	valosin containing protein (p97)/p47 complex interacting protein 1	3341	2837	3039	2891	1915	NoDiff
ID_chr1_9772880_9773431	chr1	9772880	9773431	552	*	155.415	0.411168	0.231445	1.77652	0.0756465	0.229467	Intron (ENSMUST00000181821.7/73331, intron 2 of 3)	1	9748626	9770751	22126	1	73331	ENSMUST00000209020.1	24254	NA	1700034P13Rik	RIKEN cDNA 1700034P13 gene	196	183	157	168	90	NoDiff
ID_chr1_9780268_9780780	chr1	9780268	9780780	513	*	105.223	1.22538	0.376077	3.25833	0.00112071	0.0102892	Exon (ENSMUST00000181358.7/73331, exon 3 of 7)	1	9798107	9900843	102737	1	170755	ENSMUST00000166384.7	-17327	ENSMUSG00000025915	Sgk3	serum/glucocorticoid regulated kinase 3	136	77	204	54	56	NoDiff
ID_chr1_9783657_9784470	chr1	9783657	9784470	814	*	72.7645	0.655156	0.344963	1.89921	0.0575371	0.189874	Exon (ENSMUST00000189322.1/ENSMUST00000189322.1, exon 1 of 3)	1	9798107	9900843	102737	1	170755	ENSMUST00000166384.7	-13637	ENSMUSG00000025915	Sgk3	serum/glucocorticoid regulated kinase 3	75	89	96	50	52	NoDiff
ID_chr1_9797351_9798045	chr1	9797351	9798045	695	*	66.6962	0.179933	0.330556	0.544334	0.586211	0.780315	Promoter (<=1kb)	1	9798107	9900843	102737	1	170755	ENSMUST00000166384.7	-62	ENSMUSG00000025915	Sgk3	serum/glucocorticoid regulated kinase 3	76	81	60	77	45	NoDiff
ID_chr1_9798496_9799507	chr1	9798496	9799507	1012	*	110.98	0.0978534	0.286374	0.341698	0.732578	0.870575	Promoter (<=1kb)	1	9798208	9900008	101801	1	170755	ENSMUST00000188298.6	288	ENSMUSG00000025915	Sgk3	serum/glucocorticoid regulated kinase 3	129	84	139	121	86	NoDiff
ID_chr1_9805680_9806326	chr1	9805680	9806326	647	*	277.85	0.134161	0.182896	0.733535	0.463232	0.692181	Intron (ENSMUST00000166384.7/170755, intron 1 of 16)	1	9798208	9900008	101801	1	170755	ENSMUST00000188298.6	7472	ENSMUSG00000025915	Sgk3	serum/glucocorticoid regulated kinase 3	334	286	275	335	186	NoDiff
ID_chr1_9812840_9813364	chr1	9812840	9813364	525	*	62.0817	0.89651	0.378795	2.36674	0.0179455	0.0826387	Intron (ENSMUST00000166384.7/170755, intron 1 of 16)	1	9798208	9900008	101801	1	170755	ENSMUST00000188298.6	14632	ENSMUSG00000025915	Sgk3	serum/glucocorticoid regulated kinase 3	97	81	61	63	21	NoDiff
ID_chr1_9815815_9816120	chr1	9815815	9816120	306	*	56.1826	0.771486	0.357582	2.15751	0.0309659	0.123105	Intron (ENSMUST00000166384.7/170755, intron 1 of 16)	1	9798208	9900008	101801	1	170755	ENSMUST00000188298.6	17607	ENSMUSG00000025915	Sgk3	serum/glucocorticoid regulated kinase 3	72	67	69	46	31	NoDiff
ID_chr1_9847113_9848713	chr1	9847113	9848713	1601	*	211.049	-0.445571	0.216676	-2.05639	0.0397446	0.146843	Promoter (<=1kb)	1	9848272	9900843	52572	1	170755	ENSMUST00000171265.7	0	ENSMUSG00000025915	Sgk3	serum/glucocorticoid regulated kinase 3	253	182	143	300	193	NoDiff
ID_chr1_9859076_9859625	chr1	9859076	9859625	550	*	56.5078	-0.0715274	0.36292	-0.197089	0.843758	0.930349	Intron (ENSMUST00000166384.7/170755, intron 1 of 16)	1	9848397	9899853	51457	1	170755	ENSMUST00000097826.5	10679	ENSMUSG00000025915	Sgk3	serum/glucocorticoid regulated kinase 3	54	59	58	80	37	NoDiff
ID_chr1_9876702_9877378	chr1	9876702	9877378	677	*	114.549	0.632852	0.267713	2.36392	0.0180826	0.0830867	3' UTR	1	9883467	9889077	5611	1	170755	ENSMUST00000191338.1	-6089	ENSMUSG00000025915	Sgk3	serum/glucocorticoid regulated kinase 3	160	148	108	107	63	NoDiff
ID_chr1_9881830_9882377	chr1	9881830	9882377	548	*	82.115	0.477801	0.315363	1.51509	0.129751	0.326488	Promoter (1-2kb)	1	9883467	9889077	5611	1	170755	ENSMUST00000191338.1	-1090	ENSMUSG00000025915	Sgk3	serum/glucocorticoid regulated kinase 3	112	105	72	89	44	NoDiff
ID_chr1_9890479_9890888	chr1	9890479	9890888	410	*	30.4298	-0.0609334	0.484891	-0.125664	0.899998	0.956945	Intron (ENSMUST00000166384.7/170755, intron 15 of 16)	1	9883467	9889077	5611	1	170755	ENSMUST00000191338.1	7012	ENSMUSG00000025915	Sgk3	serum/glucocorticoid regulated kinase 3	33	28	31	26	32	NoDiff
ID_chr1_9892984_9893651	chr1	9892984	9893651	668	*	119.131	0.902844	0.277612	3.25218	0.00114524	0.0104742	Intron (ENSMUST00000166384.7/170755, intron 16 of 16)	1	9883467	9889077	5611	1	170755	ENSMUST00000191338.1	9517	ENSMUSG00000025915	Sgk3	serum/glucocorticoid regulated kinase 3	156	172	126	107	50	NoDiff
ID_chr1_9943705_9944617	chr1	9943705	9944617	913	*	696.775	0.0485031	0.145877	0.332493	0.739517	0.874705	Promoter (<=1kb)	1	9941959	9944118	2160	2	73824	ENSMUST00000182580.7	0	ENSMUSG00000098234	Snhg6	small nucleolar RNA host gene 6	780	633	769	782	547	NoDiff
ID_chr1_9967804_9968322	chr1	9967804	9968322	519	*	65.2828	-0.595935	0.327875	-1.81757	0.0691301	0.215374	Promoter (<=1kb)	1	9960163	9967932	7770	2	100039596	ENSMUST00000185184.1	0	ENSMUSG00000099032	Tcf24	transcription factor 24	59	55	54	106	57	NoDiff
ID_chr1_9991529_9992346	chr1	9991529	9992346	818	*	104.666	-0.467164	0.283606	-1.64723	0.0995111	0.274905	Exon (ENSMUST00000134692.1/ENSMUST00000134692.1, exon 2 of 2)	1	9968624	9985692	17069	2	69312	ENSMUST00000147000.8	-5837	ENSMUSG00000025916	Ppp1r42	protein phosphatase 1, regulatory subunit 42	89	116	75	143	101	NoDiff
ID_chr1_10037527_10038470	chr1	10037527	10038470	944	*	927.765	0.204993	0.135286	1.51525	0.129709	0.326448	Promoter (<=1kb)	1	10038006	10047534	9529	1	211660	ENSMUST00000191012.6	0	ENSMUSG00000056763	Cspp1	centrosome and spindle pole associated protein 1	1021	951	1049	1006	658	NoDiff
ID_chr1_10039459_10040209	chr1	10039459	10040209	751	*	444.442	0.0979888	0.158143	0.619621	0.535507	0.747143	Promoter (<=1kb)	1	10039767	10058872	19106	1	211660	ENSMUST00000191521.6	0	ENSMUSG00000056763	Cspp1	centrosome and spindle pole associated protein 1	501	428	481	471	354	NoDiff
ID_chr1_10231593_10232607	chr1	10231593	10232607	1015	*	126.404	-0.22252	0.241417	-0.921724	0.356672	0.600027	Promoter (<=1kb)	1	10137571	10232670	95100	2	211673	ENSMUST00000088615.10	63	ENSMUSG00000067851	Arfgef1	ADP-ribosylation factor guanine nucleotide-exchange factor 1(brefeldin A-inhibited)	138	117	113	168	104	NoDiff
ID_chr1_10232843_10233580	chr1	10232843	10233580	738	*	282.201	-0.174585	0.201752	-0.865345	0.38685	0.627151	Promoter (<=1kb)	1	10173075	10232670	59596	2	211673	ENSMUST00000131556.1	-173	ENSMUSG00000067851	Arfgef1	ADP-ribosylation factor guanine nucleotide-exchange factor 1(brefeldin A-inhibited)	340	287	212	397	208	NoDiff
ID_chr1_10255023_10255747	chr1	10255023	10255747	725	*	118.995	-0.152415	0.321598	-0.473932	0.635548	0.811414	Distal Intergenic	1	10173075	10232670	59596	2	211673	ENSMUST00000131556.1	-22353	ENSMUSG00000067851	Arfgef1	ADP-ribosylation factor guanine nucleotide-exchange factor 1(brefeldin A-inhibited)	103	173	75	147	100	NoDiff
ID_chr1_10261207_10261797	chr1	10261207	10261797	591	*	153.321	-0.388549	0.239996	-1.61898	0.105452	0.285171	Distal Intergenic	1	10173075	10232670	59596	2	211673	ENSMUST00000131556.1	-28537	ENSMUSG00000067851	Arfgef1	ADP-ribosylation factor guanine nucleotide-exchange factor 1(brefeldin A-inhibited)	142	167	113	209	140	NoDiff
ID_chr1_10268478_10269292	chr1	10268478	10269292	815	*	64.1308	-0.077733	0.335337	-0.231806	0.816689	0.916839	Distal Intergenic	1	10173075	10232670	59596	2	211673	ENSMUST00000131556.1	-35808	ENSMUSG00000067851	Arfgef1	ADP-ribosylation factor guanine nucleotide-exchange factor 1(brefeldin A-inhibited)	65	63	66	87	45	NoDiff
ID_chr1_10314630_10315316	chr1	10314630	10315316	687	*	68.3578	0.212501	0.346958	0.612471	0.540226	0.750391	Distal Intergenic	1	10173075	10232670	59596	2	211673	ENSMUST00000131556.1	-81960	ENSMUSG00000067851	Arfgef1	ADP-ribosylation factor guanine nucleotide-exchange factor 1(brefeldin A-inhibited)	68	96	59	77	46	NoDiff
ID_chr1_10325416_10326204	chr1	10325416	10326204	789	*	398.532	0.610404	0.170599	3.57801	0.000346221	0.00410675	Intron (ENSMUST00000153695.7/329093, intron 9 of 9)	1	10173075	10232670	59596	2	211673	ENSMUST00000131556.1	-92746	ENSMUSG00000067851	Arfgef1	ADP-ribosylation factor guanine nucleotide-exchange factor 1(brefeldin A-inhibited)	552	461	426	397	207	NoDiff
ID_chr1_10880124_10880646	chr1	10880124	10880646	523	*	105.313	-0.984624	0.298665	-3.29675	0.000978092	0.0092449	Distal Intergenic	1	10993465	11303681	310217	1	109294	ENSMUST00000027056.11	-112819	ENSMUSG00000048960	Prex2	phosphatidylinositol-3,4,5-trisphosphate-dependent Rac exchange factor 2	75	72	85	131	148	NoDiff
ID_chr1_11414124_11414668	chr1	11414124	11414668	545	*	48.6692	-0.725021	0.380544	-1.90522	0.0567513	0.187929	Promoter (<=1kb)	1	11414269	11601621	187353	1	320492	ENSMUST00000135014.7	0	ENSMUSG00000057715	A830018L16Rik	RIKEN cDNA A830018L16 gene	37	41	41	83	44	NoDiff
ID_chr1_12657438_12657885	chr1	12657438	12657885	448	*	100.749	-1.31032	0.300415	-4.36171	1.29051e-05	0.000280131	Distal Intergenic	1	12667563	12673090	5528	1	329096	ENSMUST00000181272.1	-9678	ENSMUSG00000097171	Gm17644	predicted gene, 17644	49	69	75	173	130	NoDiff
ID_chr1_12864973_12865592	chr1	12864973	12865592	620	*	114.382	-0.863049	0.309982	-2.78419	0.00536615	0.0341816	Distal Intergenic	1	12842791	12861192	18402	1	240725	ENSMUST00000185780.1	22182	ENSMUSG00000016918	Sulf1	sulfatase 1	69	74	119	161	138	NoDiff
ID_chr1_12990284_12990659	chr1	12990284	12990659	376	*	66.2194	0.326432	0.34924	0.934691	0.349947	0.593748	Promoter (<=1kb)	1	12879683	12990914	111232	2	240726	ENSMUST00000146763.7	255	ENSMUSG00000025938	Slco5a1	solute carrier organic anion transporter family, member 5A1	65	68	88	74	40	NoDiff
ID_chr1_12991800_12992837	chr1	12991800	12992837	1038	*	323.87	0.471704	0.195576	2.41187	0.0158709	0.0755034	Promoter (<=1kb)	1	12866549	12992650	126102	2	240726	ENSMUST00000188454.6	0	ENSMUSG00000025938	Slco5a1	solute carrier organic anion transporter family, member 5A1	442	395	300	353	174	NoDiff
ID_chr1_13051886_13052545	chr1	13051886	13052545	660	*	37.5193	-0.777518	0.447528	-1.73736	0.0823236	0.242849	Distal Intergenic	1	12866549	12992650	126102	2	240726	ENSMUST00000188454.6	-59236	ENSMUSG00000025938	Slco5a1	solute carrier organic anion transporter family, member 5A1	23	27	39	60	38	NoDiff
ID_chr1_13153131_13153553	chr1	13153131	13153553	423	*	131.632	-0.431167	0.256577	-1.68046	0.0928683	0.262535	Intron (ENSMUST00000081713.10/17978, intron 15 of 21)	1	13148429	13151018	2590	2	17978	ENSMUST00000133232.1	-2113	ENSMUSG00000005886	Ncoa2	nuclear receptor coactivator 2	115	124	116	151	144	NoDiff
ID_chr1_13154333_13155153	chr1	13154333	13155153	821	*	514.538	1.06946	0.184743	5.78889	7.08532e-09	4.79167e-07	Intron (ENSMUST00000081713.10/17978, intron 15 of 21)	1	13148429	13151018	2590	2	17978	ENSMUST00000133232.1	-3315	ENSMUSG00000005886	Ncoa2	nuclear receptor coactivator 2	785	555	678	293	293	NoDiff
ID_chr1_13162250_13162947	chr1	13162250	13162947	698	*	168.009	-0.863707	0.226879	-3.80691	0.000140713	0.00201867	Exon (ENSMUST00000081713.10/17978, exon 13 of 22)	1	13148429	13151018	2590	2	17978	ENSMUST00000133232.1	-11232	ENSMUSG00000005886	Ncoa2	nuclear receptor coactivator 2	128	146	116	247	196	NoDiff
ID_chr1_13188295_13188764	chr1	13188295	13188764	470	*	106.291	-0.306943	0.27267	-1.12569	0.260295	0.499654	Intron (ENSMUST00000081713.10/17978, intron 5 of 21)	1	13148429	13151018	2590	2	17978	ENSMUST00000133232.1	-37277	ENSMUSG00000005886	Ncoa2	nuclear receptor coactivator 2	90	101	107	139	95	NoDiff
ID_chr1_13203676_13204043	chr1	13203676	13204043	368	*	54.4223	1.51366	0.414789	3.64922	0.000263033	0.00330623	Intron (ENSMUST00000081713.10/17978, intron 4 of 21)	1	13148429	13151018	2590	2	17978	ENSMUST00000133232.1	-52658	ENSMUSG00000005886	Ncoa2	nuclear receptor coactivator 2	77	52	97	29	21	NoDiff
ID_chr1_13206732_13207489	chr1	13206732	13207489	758	*	175.668	0.879802	0.24297	3.62102	0.00029344	0.00362113	Intron (ENSMUST00000081713.10/17978, intron 4 of 21)	1	13148429	13151018	2590	2	17978	ENSMUST00000133232.1	-55714	ENSMUSG00000005886	Ncoa2	nuclear receptor coactivator 2	241	263	163	132	95	NoDiff
ID_chr1_13244887_13245293	chr1	13244887	13245293	407	*	42.3107	1.47013	0.453703	3.24029	0.00119408	0.0108199	Intron (ENSMUST00000081713.10/17978, intron 2 of 21)	1	13190106	13299722	109617	2	17978	ENSMUST00000145280.1	54429	ENSMUSG00000005886	Ncoa2	nuclear receptor coactivator 2	70	55	51	15	23	NoDiff
ID_chr1_13256064_13256624	chr1	13256064	13256624	561	*	88.6476	-0.264899	0.290092	-0.913153	0.361162	0.604404	Intron (ENSMUST00000081713.10/17978, intron 2 of 21)	1	13190106	13299722	109617	2	17978	ENSMUST00000145280.1	43098	ENSMUSG00000005886	Ncoa2	nuclear receptor coactivator 2	93	91	71	127	69	NoDiff
ID_chr1_13267278_13267756	chr1	13267278	13267756	479	*	44.3901	-0.281978	0.411433	-0.685355	0.49312	0.714796	Intron (ENSMUST00000081713.10/17978, intron 2 of 21)	1	13190106	13299722	109617	2	17978	ENSMUST00000145280.1	31966	ENSMUSG00000005886	Ncoa2	nuclear receptor coactivator 2	41	54	31	51	44	NoDiff
ID_chr1_13293181_13293714	chr1	13293181	13293714	534	*	50.824	0.228831	0.386167	0.59257	0.553469	0.759166	Intron (ENSMUST00000081713.10/17978, intron 1 of 21)	1	13190106	13299722	109617	2	17978	ENSMUST00000145280.1	6008	ENSMUSG00000005886	Ncoa2	nuclear receptor coactivator 2	66	41	61	61	31	NoDiff
ID_chr1_13301416_13302003	chr1	13301416	13302003	588	*	114.986	0.0750106	0.262404	0.28586	0.774986	0.894727	Promoter (1-2kb)	1	13190106	13299722	109617	2	17978	ENSMUST00000145280.1	-1694	ENSMUSG00000005886	Ncoa2	nuclear receptor coactivator 2	158	108	101	127	90	NoDiff
ID_chr1_13311694_13312074	chr1	13311694	13312074	381	*	30.7004	0.892281	0.495576	1.80049	0.0717829	0.22106	Intron (ENSMUST00000081713.10/17978, intron 1 of 21)	1	13190106	13299722	109617	2	17978	ENSMUST00000145280.1	-11972	ENSMUSG00000005886	Ncoa2	nuclear receptor coactivator 2	53	27	38	25	15	NoDiff
ID_chr1_13335820_13336528	chr1	13335820	13336528	709	*	50.9026	-0.0572895	0.404147	-0.141754	0.887274	0.951559	Intron (ENSMUST00000081713.10/17978, intron 1 of 21)	1	13182284	13372429	190146	2	17978	ENSMUST00000139970.7	35901	ENSMUSG00000005886	Ncoa2	nuclear receptor coactivator 2	54	68	33	51	48	NoDiff
ID_chr1_13342509_13343113	chr1	13342509	13343113	605	*	55.2258	0.324951	0.360823	0.900582	0.367811	0.610522	Intron (ENSMUST00000081713.10/17978, intron 1 of 21)	1	13182284	13372429	190146	2	17978	ENSMUST00000139970.7	29316	ENSMUSG00000005886	Ncoa2	nuclear receptor coactivator 2	63	69	54	61	34	NoDiff
ID_chr1_13360713_13361216	chr1	13360713	13361216	504	*	40.989	0.0438891	0.41471	0.105831	0.915717	0.96436	Intron (ENSMUST00000081713.10/17978, intron 1 of 21)	1	13182284	13372429	190146	2	17978	ENSMUST00000139970.7	11213	ENSMUSG00000005886	Ncoa2	nuclear receptor coactivator 2	56	43	31	48	31	NoDiff
ID_chr1_13372215_13373091	chr1	13372215	13373091	877	*	1599.84	0.011541	0.111686	0.103334	0.917698	0.965169	Promoter (<=1kb)	1	13139105	13372439	233335	2	17978	ENSMUST00000081713.10	0	ENSMUSG00000005886	Ncoa2	nuclear receptor coactivator 2	1870	1532	1576	1815	1282	NoDiff
ID_chr1_13374073_13374757	chr1	13374073	13374757	685	*	414.856	0.0766676	0.164059	0.467316	0.640274	0.814179	Promoter (<=1kb)	1	13139159	13374083	234925	2	17978	ENSMUST00000068304.12	0	ENSMUSG00000005886	Ncoa2	nuclear receptor coactivator 2	519	444	357	486	304	NoDiff
ID_chr1_13426301_13427270	chr1	13426301	13427270	970	*	163.062	-0.00188738	0.248962	-0.00758098	0.993951	0.99811	Distal Intergenic	1	13164501	13374083	209583	2	17978	ENSMUST00000147927.7	-52218	ENSMUSG00000005886	Ncoa2	nuclear receptor coactivator 2	217	119	172	177	138	NoDiff
ID_chr1_13513609_13514215	chr1	13513609	13514215	607	*	349.469	0.296289	0.166662	1.77778	0.0754393	0.228998	Distal Intergenic	1	13576144	13579798	3655	2	72265	ENSMUST00000185447.1	65583	ENSMUSG00000025935	Tram1	translocating chain-associating membrane protein 1	459	369	347	374	231	NoDiff
ID_chr1_13559504_13560456	chr1	13559504	13560456	953	*	89.1308	-0.364452	0.306567	-1.18882	0.234512	0.469812	Distal Intergenic	1	13576144	13579798	3655	2	72265	ENSMUST00000185447.1	19342	ENSMUSG00000025935	Tram1	translocating chain-associating membrane protein 1	99	91	60	140	67	NoDiff
ID_chr1_13573819_13574636	chr1	13573819	13574636	818	*	212.823	0.299945	0.2136	1.40424	0.160248	0.37292	Intron (ENSMUST00000027068.10/72265, intron 6 of 10)	1	13576144	13579798	3655	2	72265	ENSMUST00000185447.1	5162	ENSMUSG00000025935	Tram1	translocating chain-associating membrane protein 1	265	190	257	211	152	NoDiff
ID_chr1_13589498_13590234	chr1	13589498	13590234	737	*	876.674	0.0804131	0.132721	0.605881	0.544594	0.753601	Promoter (<=1kb)	1	13564698	13589910	25213	2	72265	ENSMUST00000027068.10	0	ENSMUSG00000025935	Tram1	translocating chain-associating membrane protein 1	1089	870	830	1056	620	NoDiff
ID_chr1_13593220_13593668	chr1	13593220	13593668	449	*	560.671	-0.0773314	0.147457	-0.524433	0.599977	0.789068	Distal Intergenic	1	13564698	13589910	25213	2	72265	ENSMUST00000027068.10	-3310	ENSMUSG00000025935	Tram1	translocating chain-associating membrane protein 1	689	542	479	672	458	NoDiff
ID_chr1_13600390_13600869	chr1	13600390	13600869	480	*	95.8922	0.222293	0.297916	0.746159	0.455572	0.685427	Distal Intergenic	1	13564698	13589910	25213	2	72265	ENSMUST00000027068.10	-10480	ENSMUSG00000025935	Tram1	translocating chain-associating membrane protein 1	142	78	98	93	75	NoDiff
ID_chr1_13647748_13648363	chr1	13647748	13648363	616	*	190.647	0.826237	0.245097	3.37106	0.000748808	0.00748746	Intron (ENSMUST00000027071.6/212442, intron 2 of 6)	1	13629995	13638411	8417	2	212442	ENSMUST00000156222.1	-9337	ENSMUSG00000025937	Lactb2	lactamase, beta 2	304	230	190	186	78	NoDiff
ID_chr1_13652136_13652386	chr1	13652136	13652386	251	*	51.5196	0.0776478	0.421745	0.184111	0.853927	0.935772	Intron (ENSMUST00000027071.6/212442, intron 1 of 6)	1	13623330	13660546	37217	2	212442	ENSMUST00000027071.6	8160	ENSMUSG00000025937	Lactb2	lactamase, beta 2	86	53	28	56	41	NoDiff
ID_chr1_13659897_13660863	chr1	13659897	13660863	967	*	1134.34	-0.0138162	0.13916	-0.0992832	0.920913	0.967047	Promoter (<=1kb)	1	13623330	13660546	37217	2	212442	ENSMUST00000027071.6	0	ENSMUSG00000025937	Lactb2	lactamase, beta 2	1295	967	1236	1330	898	NoDiff
ID_chr1_13771318_13772376	chr1	13771318	13772376	1059	*	86.7436	-0.0384139	0.299133	-0.128417	0.897819	0.955953	Distal Intergenic	1	13785883	13786879	997	2	433273	ENSMUST00000180415.1	14503	ENSMUSG00000097711	Gm5523	glyceraldehyde-3-phosphate dehydrogenase pseudogene	91	102	73	113	62	NoDiff
ID_chr1_13839825_13840298	chr1	13839825	13840298	474	*	55.1747	-0.370624	0.365664	-1.01356	0.310791	0.553999	Distal Intergenic	1	13785883	13786879	997	2	433273	ENSMUST00000180415.1	-52946	ENSMUSG00000097711	Gm5523	glyceraldehyde-3-phosphate dehydrogenase pseudogene	56	59	38	65	57	NoDiff
ID_chr1_13980285_13980594	chr1	13980285	13980594	310	*	29.7385	1.28768	0.535449	2.40487	0.0161783	0.0766472	Distal Intergenic	1	13785883	13786879	997	2	433273	ENSMUST00000180415.1	-193406	ENSMUSG00000097711	Gm5523	glyceraldehyde-3-phosphate dehydrogenase pseudogene	48	51	23	22	10	NoDiff
ID_chr1_13993956_13994404	chr1	13993956	13994404	449	*	57.7494	-0.691236	0.349111	-1.97999	0.047705	0.167014	Distal Intergenic	1	13785883	13786879	997	2	433273	ENSMUST00000180415.1	-207077	ENSMUSG00000097711	Gm5523	glyceraldehyde-3-phosphate dehydrogenase pseudogene	62	41	42	93	55	NoDiff
ID_chr1_14104585_14104873	chr1	14104585	14104873	289	*	92.0597	1.08934	0.324023	3.36193	0.000773997	0.00768332	Distal Intergenic	1	14207926	14231492	23567	2	14048	ENSMUST00000189526.1	126619	ENSMUSG00000025932	Eya1	EYA transcriptional coactivator and phosphatase 1	164	116	88	78	33	NoDiff
ID_chr1_14105371_14105899	chr1	14105371	14105899	529	*	215.76	0.480519	0.209511	2.29353	0.0218173	0.0953473	Distal Intergenic	1	14207926	14231492	23567	2	14048	ENSMUST00000189526.1	125593	ENSMUSG00000025932	Eya1	EYA transcriptional coactivator and phosphatase 1	277	226	252	230	118	NoDiff
ID_chr1_14143827_14144224	chr1	14143827	14144224	398	*	52.848	0.597549	0.37575	1.59028	0.111771	0.296148	Distal Intergenic	1	14207926	14231492	23567	2	14048	ENSMUST00000189526.1	87268	ENSMUSG00000025932	Eya1	EYA transcriptional coactivator and phosphatase 1	76	68	47	51	29	NoDiff
ID_chr1_14218539_14219172	chr1	14218539	14219172	634	*	170.19	0.343569	0.230279	1.49197	0.135706	0.336435	Intron (ENSMUST00000027066.12/14048, intron 11 of 17)	1	14207926	14231492	23567	2	14048	ENSMUST00000189526.1	12320	ENSMUSG00000025932	Eya1	EYA transcriptional coactivator and phosphatase 1	204	214	159	188	103	NoDiff
ID_chr1_14222496_14222799	chr1	14222496	14222799	304	*	54.8615	-0.412434	0.357242	-1.15449	0.248297	0.486523	Intron (ENSMUST00000027066.12/14048, intron 11 of 17)	1	14207926	14231492	23567	2	14048	ENSMUST00000189526.1	8693	ENSMUSG00000025932	Eya1	EYA transcriptional coactivator and phosphatase 1	51	57	42	79	48	NoDiff
ID_chr1_14304411_14305148	chr1	14304411	14305148	738	*	121.103	0.651376	0.289072	2.25333	0.0242381	0.102847	Promoter (<=1kb)	1	14170643	14304570	133928	2	14048	ENSMUST00000190337.6	0	ENSMUSG00000025932	Eya1	EYA transcriptional coactivator and phosphatase 1	205	103	136	93	80	NoDiff
ID_chr1_14309565_14310388	chr1	14309565	14310388	824	*	518.041	0.10072	0.165215	0.609633	0.542105	0.751891	Promoter (<=1kb)	1	14168954	14310200	141247	2	14048	ENSMUST00000027066.12	0	ENSMUSG00000025932	Eya1	EYA transcriptional coactivator and phosphatase 1	721	501	445	578	392	NoDiff
ID_chr1_14484314_14484899	chr1	14484314	14484899	586	*	114.804	0.402487	0.292555	1.37577	0.168894	0.385141	Distal Intergenic	1	14168958	14310235	141278	2	14048	ENSMUST00000168081.8	-174079	ENSMUSG00000025932	Eya1	EYA transcriptional coactivator and phosphatase 1	127	127	136	81	98	NoDiff
ID_chr1_14506487_14507330	chr1	14506487	14507330	844	*	69.3991	-0.0925878	0.318806	-0.29042	0.771495	0.892693	Distal Intergenic	1	14168958	14310235	141278	2	14048	ENSMUST00000168081.8	-196252	ENSMUSG00000025932	Eya1	EYA transcriptional coactivator and phosphatase 1	71	76	62	85	56	NoDiff
ID_chr1_14513630_14514155	chr1	14513630	14514155	526	*	111.601	-0.230624	0.318912	-0.723157	0.469583	0.697094	Distal Intergenic	1	14168958	14310235	141278	2	14048	ENSMUST00000168081.8	-203395	ENSMUSG00000025932	Eya1	EYA transcriptional coactivator and phosphatase 1	71	138	108	130	105	NoDiff
ID_chr1_14595765_14596453	chr1	14595765	14596453	689	*	142.898	0.0138358	0.240733	0.0574735	0.954168	0.981298	Distal Intergenic	1	14753746	14755353	1608	2	17681	ENSMUST00000190719.1	158900	ENSMUSG00000025930	Msc	musculin	168	124	152	150	123	NoDiff
ID_chr1_14924750_14925222	chr1	14924750	14925222	473	*	137.235	0.261575	0.236946	1.10395	0.269617	0.510043	Distal Intergenic	1	14872648	14918862	46215	2	277328	ENSMUST00000041447.4	-5888	ENSMUSG00000032769	Trpa1	transient receptor potential cation channel, subfamily A, member 1	180	135	142	141	98	NoDiff
ID_chr1_15742662_15743470	chr1	15742662	15743470	809	*	37.5774	-0.955537	0.427651	-2.23439	0.0254575	0.106599	Distal Intergenic	1	15805646	15844052	38407	1	21749	ENSMUST00000188371.6	-62176	ENSMUSG00000025925	Terf1	telomeric repeat binding factor 1	26	26	32	64	40	NoDiff
ID_chr1_15805312_15806323	chr1	15805312	15806323	1012	*	954.46	0.135418	0.147018	0.9211	0.356998	0.600335	Promoter (<=1kb)	1	15805646	15844052	38407	1	21749	ENSMUST00000188371.6	0	ENSMUSG00000025925	Terf1	telomeric repeat binding factor 1	1126	845	1093	1103	673	NoDiff
ID_chr1_15892525_15892761	chr1	15892525	15892761	237	*	31.9978	-0.256802	0.452531	-0.567479	0.570389	0.770586	Promoter (<=1kb)	1	15853862	15892722	38861	2	226866	ENSMUST00000040695.4	0	ENSMUSG00000032719	Sbspon	somatomedin B and thrombospondin, type 1 domain containing	33	29	30	44	26	NoDiff
ID_chr1_16104148_16106159	chr1	16104148	16106159	2012	*	1487.54	0.023034	0.115794	0.198922	0.842324	0.93018	Promoter (<=1kb)	1	16101295	16104662	3368	2	19989	ENSMUST00000058437.13	0	ENSMUSG00000043716	Rpl7	ribosomal protein L7	1629	1476	1523	1750	1137	NoDiff
ID_chr1_16161474_16161999	chr1	16161474	16161999	526	*	79.0917	0.0719918	0.301368	0.238884	0.811196	0.913807	Distal Intergenic	1	16130502	16132547	2046	1	98711	ENSMUST00000152626.1	30972	ENSMUSG00000025921	Rdh10	retinol dehydrogenase 10 (all-trans)	95	84	72	97	55	NoDiff
ID_chr1_16220049_16220443	chr1	16220049	16220443	395	*	44.2668	0.176446	0.399503	0.441665	0.658732	0.825614	Distal Intergenic	1	16130502	16132547	2046	1	98711	ENSMUST00000152626.1	89547	ENSMUSG00000025921	Rdh10	retinol dehydrogenase 10 (all-trans)	51	43	49	40	38	NoDiff
ID_chr1_16228060_16228867	chr1	16228060	16228867	808	*	254.074	-0.24535	0.184952	-1.32656	0.184655	0.407481	3' UTR	1	16130502	16132547	2046	1	98711	ENSMUST00000152626.1	97558	ENSMUSG00000025921	Rdh10	retinol dehydrogenase 10 (all-trans)	252	254	225	322	224	NoDiff
ID_chr1_16519086_16520092	chr1	16519086	16520092	1007	*	173.065	-0.365049	0.214023	-1.70565	0.0880726	0.253441	Promoter (<=1kb)	1	16228674	16519306	290633	2	29819	ENSMUST00000162751.7	0	ENSMUSG00000025920	Stau2	staufen double-stranded RNA binding protein 2	162	163	154	229	160	NoDiff
ID_chr1_16618892_16619843	chr1	16618892	16619843	952	*	758.602	-0.180599	0.135408	-1.33374	0.182288	0.404193	Promoter (<=1kb)	1	16540790	16619312	78523	2	66799	ENSMUST00000182554.8	0	ENSMUSG00000025939	Ube2w	ubiquitin-conjugating enzyme E2W (putative)	818	780	636	951	643	NoDiff
ID_chr1_16637470_16637816	chr1	16637470	16637816	347	*	29.2245	0.827647	0.573724	1.44259	0.149137	0.356852	Distal Intergenic	1	16643342	16648039	4698	2	67923	ENSMUST00000185393.6	10223	ENSMUSG00000079658	Eloc	elongin C	19	58	30	20	18	NoDiff
ID_chr1_16656449_16657503	chr1	16656449	16657503	1055	*	1461.61	-0.0871098	0.120423	-0.723367	0.469454	0.697032	Promoter (<=1kb)	1	16641725	16656884	15160	2	67923	ENSMUST00000188641.6	0	ENSMUSG00000079658	Eloc	elongin C	1509	1409	1484	1795	1172	NoDiff
ID_chr1_16665005_16665816	chr1	16665005	16665816	812	*	246.591	0.0215256	0.188803	0.114011	0.909229	0.961641	Promoter (<=1kb)	1	16665207	16678195	12989	1	70397	ENSMUST00000177501.1	0	ENSMUSG00000025940	Tmem70	transmembrane protein 70	275	260	234	305	178	NoDiff
ID_chr1_16688007_16689018	chr1	16688007	16689018	1012	*	834.165	0.277869	0.1498	1.85493	0.0636058	0.203322	Promoter (<=1kb)	1	16688051	16691947	3897	1	17087	ENSMUST00000191260.1	0	ENSMUSG00000025779	Ly96	lymphocyte antigen 96	967	1031	780	929	536	NoDiff
ID_chr1_16747143_16747722	chr1	16747143	16747722	580	*	260.472	0.861299	0.200216	4.30185	1.69379e-05	0.000351312	Distal Intergenic	1	16688508	16709537	21030	1	17087	ENSMUST00000190366.1	58635	ENSMUSG00000025779	Ly96	lymphocyte antigen 96	336	364	283	221	125	NoDiff
ID_chr1_16798109_16798578	chr1	16798109	16798578	470	*	95.5193	0.348609	0.289578	1.20385	0.228647	0.462546	Distal Intergenic	1	16688508	16709537	21030	1	17087	ENSMUST00000190366.1	109601	ENSMUSG00000025779	Ly96	lymphocyte antigen 96	96	117	108	99	62	NoDiff
ID_chr1_17096818_17098242	chr1	17096818	17098242	1425	*	275.865	0.0577186	0.193429	0.298397	0.765401	0.889543	Promoter (<=1kb)	1	16994938	17097889	102952	2	57339	ENSMUST00000038382.4	0	ENSMUSG00000042686	Jph1	junctophilin 1	316	325	229	321	207	NoDiff
ID_chr1_17145302_17145803	chr1	17145302	17145803	502	*	92.8488	-0.0457806	0.280368	-0.163288	0.870292	0.943252	Promoter (<=1kb)	1	17145362	17164271	18910	1	14545	ENSMUST00000026879.7	0	ENSMUSG00000025777	Gdap1	ganglioside-induced differentiation-associated-protein 1	94	97	92	115	71	NoDiff
ID_chr1_17389456_17389971	chr1	17389456	17389971	516	*	28.7937	-1.79058	0.488771	-3.66343	0.000248856	0.00316783	Distal Intergenic	1	17601901	17630939	29039	1	94227	ENSMUST00000088476.3	-211930	ENSMUSG00000067780	Pi15	peptidase inhibitor 15	17	15	13	55	42	NoDiff
ID_chr1_17607815_17608833	chr1	17607815	17608833	1019	*	300.972	0.660484	0.203739	3.24181	0.00118773	0.0107787	Intron (ENSMUST00000088476.3/94227, intron 2 of 5)	1	17601901	17630939	29039	1	94227	ENSMUST00000088476.3	5914	ENSMUSG00000067780	Pi15	peptidase inhibitor 15	403	379	315	313	138	NoDiff
ID_chr1_17726928_17727771	chr1	17726928	17727771	844	*	86.9661	-0.531997	0.304119	-1.74931	0.0802376	0.238497	Promoter (<=1kb)	1	17676027	17727284	51258	2	102634913	ENSMUST00000155588.7	0	ENSMUSG00000085125	Gm16070	predicted gene 16070	105	61	65	112	93	NoDiff
ID_chr1_18537870_18538233	chr1	18537870	18538233	364	*	17.9683	-1.22472	0.611655	-2.00231	0.0452509	0.160963	Distal Intergenic	1	18250980	18265138	14159	2	77673	ENSMUST00000088463.1	-272732	ENSMUSG00000067773	Defb41	defensin beta 41	10	15	11	34	20	NoDiff
ID_chr1_19210123_19210732	chr1	19210123	19210732	610	*	40.7378	0.0199036	0.428012	0.0465025	0.96291	0.985234	Promoter (1-2kb)	1	19208960	19238083	29124	1	21419	ENSMUST00000187754.6	1163	ENSMUSG00000025927	Tfap2b	transcription factor AP-2 beta	32	46	47	48	31	NoDiff
ID_chr1_20284121_20284583	chr1	20284121	20284583	463	*	28.3237	-1.77265	0.511602	-3.4649	0.00053042	0.00571815	Intron (ENSMUST00000088448.11/241035, intron 51 of 66)	1	20356452	20392300	35849	1	75028	ENSMUST00000161509.2	-71869	ENSMUSG00000089914	4930486I03Rik	RIKEN cDNA 4930486I03 gene	11	19	14	51	43	NoDiff
ID_chr1_20432419_20433187	chr1	20432419	20433187	769	*	41.4885	-1.05647	0.40726	-2.59411	0.00948374	0.0520561	Intron (ENSMUST00000088448.11/241035, intron 36 of 66)	1	20374722	20409448	34727	2	241035	ENSMUST00000132647.1	-22971	ENSMUSG00000043760	Pkhd1	polycystic kidney and hepatic disease 1	28	29	32	65	51	NoDiff
ID_chr1_20486552_20487073	chr1	20486552	20487073	522	*	25.2343	-1.5133	0.549175	-2.75558	0.00585874	0.0364537	Intron (ENSMUST00000088448.11/241035, intron 35 of 66)	1	20374722	20409448	34727	2	241035	ENSMUST00000132647.1	-77104	ENSMUSG00000043760	Pkhd1	polycystic kidney and hepatic disease 1	9	20	15	43	36	NoDiff
ID_chr1_20819910_20820620	chr1	20819910	20820620	711	*	794.133	0.0376628	0.129411	0.291032	0.771027	0.892453	Promoter (<=1kb)	1	20802968	20820312	17345	2	17215	ENSMUST00000053266.10	0	ENSMUSG00000041859	Mcm3	minichromosome maintenance complex component 3	904	768	812	896	626	NoDiff
ID_chr1_20890126_20891522	chr1	20890126	20891522	1397	*	798.926	0.0927601	0.129421	0.71673	0.473541	0.700457	Promoter (<=1kb)	1	20890606	20939650	49045	1	74229	ENSMUST00000189400.6	0	ENSMUSG00000025931	Paqr8	progestin and adipoQ receptor family member VIII	931	778	829	901	601	NoDiff
ID_chr1_20912358_20912845	chr1	20912358	20912845	488	*	42.8798	-0.710062	0.401382	-1.76904	0.0768868	0.231999	Intron (ENSMUST00000189400.6/74229, intron 1 of 2)	1	20917840	20939055	21216	1	74229	ENSMUST00000068880.13	-4995	ENSMUSG00000025931	Paqr8	progestin and adipoQ receptor family member VIII	34	33	38	58	49	NoDiff
ID_chr1_20928589_20929025	chr1	20928589	20929025	437	*	56.6084	-0.443054	0.365558	-1.21199	0.225515	0.458964	Intron (ENSMUST00000189400.6/74229, intron 1 of 2)	1	20922259	20935756	13498	1	74229	ENSMUST00000187651.1	6330	ENSMUSG00000025931	Paqr8	progestin and adipoQ receptor family member VIII	43	63	46	81	51	NoDiff
ID_chr1_20933356_20933780	chr1	20933356	20933780	425	*	84.9747	0.0778396	0.3223	0.241513	0.809158	0.912674	Intron (ENSMUST00000189400.6/74229, intron 2 of 2)	1	20922259	20935756	13498	1	74229	ENSMUST00000187651.1	11097	ENSMUSG00000025931	Paqr8	progestin and adipoQ receptor family member VIII	71	107	87	84	73	NoDiff
ID_chr1_20935129_20935460	chr1	20935129	20935460	332	*	57.5584	0.858729	0.40284	2.13169	0.0330325	0.128862	Exon (ENSMUST00000189400.6/74229, exon 3 of 3)	1	20922259	20935756	13498	1	74229	ENSMUST00000187651.1	12870	ENSMUSG00000025931	Paqr8	progestin and adipoQ receptor family member VIII	91	41	86	43	32	NoDiff
ID_chr1_20951220_20952043	chr1	20951220	20952043	824	*	424.751	-0.107515	0.167715	-0.641059	0.521484	0.736675	Promoter (<=1kb)	1	20951626	20955527	3902	1	71877	ENSMUST00000160782.1	0	ENSMUSG00000041809	Efhc1	EF-hand domain (C-terminal) containing 1	436	375	460	529	341	NoDiff
ID_chr1_20986182_20986757	chr1	20986182	20986757	576	*	59.4507	-0.105814	0.350558	-0.301844	0.762771	0.888228	Intron (ENSMUST00000038447.5/71877, intron 9 of 10)	1	20951688	20990841	39154	1	71877	ENSMUST00000038447.5	34494	ENSMUSG00000041809	Efhc1	EF-hand domain (C-terminal) containing 1	79	56	46	78	45	NoDiff
ID_chr1_20995321_20995921	chr1	20995321	20995921	601	*	251.634	0.0464338	0.202915	0.228833	0.818998	0.918148	Distal Intergenic	1	20951688	20990841	39154	1	71877	ENSMUST00000038447.5	43633	ENSMUSG00000041809	Efhc1	EF-hand domain (C-terminal) containing 1	271	220	295	292	191	NoDiff
ID_chr1_21014533_21014955	chr1	21014533	21014955	423	*	76.2081	-0.224303	0.323678	-0.69298	0.488322	0.711127	Intron (ENSMUST00000037998.5/170829, intron 2 of 10)	1	21004313	21043656	39344	2	170829	ENSMUST00000187210.1	28701	ENSMUSG00000041779	Tram2	translocating chain-associating membrane protein 2	79	57	84	84	75	NoDiff
ID_chr1_21035851_21036376	chr1	21035851	21036376	526	*	65.5706	0.222486	0.335698	0.662756	0.507487	0.725616	Intron (ENSMUST00000037998.5/170829, intron 2 of 10)	1	21004313	21043656	39344	2	170829	ENSMUST00000187210.1	7280	ENSMUSG00000041779	Tram2	translocating chain-associating membrane protein 2	85	77	55	75	43	NoDiff
ID_chr1_21069868_21070358	chr1	21069868	21070358	491	*	37.3404	0.382865	0.435583	0.878972	0.379417	0.620971	Intron (ENSMUST00000037998.5/170829, intron 1 of 10)	1	20996299	21079229	82931	2	170829	ENSMUST00000037998.5	8871	ENSMUSG00000041779	Tram2	translocating chain-associating membrane protein 2	40	43	44	42	21	NoDiff
ID_chr1_21078611_21079815	chr1	21078611	21079815	1205	*	1255.77	-0.00909912	0.118045	-0.0770816	0.938559	0.974649	Promoter (<=1kb)	1	20996299	21079229	82931	2	170829	ENSMUST00000037998.5	0	ENSMUSG00000041779	Tram2	translocating chain-associating membrane protein 2	1456	1270	1163	1532	949	NoDiff
ID_chr1_21089692_21090090	chr1	21089692	21090090	399	*	44.797	-0.073659	0.441992	-0.166652	0.867644	0.942104	Distal Intergenic	1	20996299	21079229	82931	2	170829	ENSMUST00000037998.5	-10463	ENSMUSG00000041779	Tram2	translocating chain-associating membrane protein 2	51	30	54	36	49	NoDiff
ID_chr1_21094723_21095245	chr1	21094723	21095245	523	*	78.9344	-0.31275	0.301508	-1.03728	0.299604	0.542847	Distal Intergenic	1	20996299	21079229	82931	2	170829	ENSMUST00000037998.5	-15494	ENSMUSG00000041779	Tram2	translocating chain-associating membrane protein 2	85	72	67	116	62	NoDiff
ID_chr1_21101373_21101812	chr1	21101373	21101812	440	*	39.2323	-0.719141	0.42105	-1.70797	0.0876416	0.252663	Distal Intergenic	1	20996299	21079229	82931	2	170829	ENSMUST00000037998.5	-22144	ENSMUSG00000041779	Tram2	translocating chain-associating membrane protein 2	34	29	33	49	48	NoDiff
ID_chr1_21166004_21166804	chr1	21166004	21166804	801	*	114.171	0.116706	0.263321	0.443209	0.657614	0.824838	Distal Intergenic	1	21218575	21230167	11593	1	75712	ENSMUST00000027065.11	-51771	ENSMUSG00000025933	Tmem14a	transmembrane protein 14A	153	102	113	136	79	NoDiff
ID_chr1_21218352_21219029	chr1	21218352	21219029	678	*	275.614	-0.0841877	0.195028	-0.43167	0.665981	0.830501	Promoter (<=1kb)	1	21218575	21230167	11593	1	75712	ENSMUST00000027065.11	0	ENSMUSG00000025933	Tmem14a	transmembrane protein 14A	307	224	302	339	220	NoDiff
ID_chr1_21271399_21271665	chr1	21271399	21271665	267	*	46.9999	-0.389758	0.38965	-1.00028	0.317177	0.560637	Exon (ENSMUST00000185842.1/ENSMUST00000185842.1, exon 1 of 2)	1	21285608	21298127	12520	2	241041	ENSMUST00000178869.7	26462	ENSMUSG00000025936	Gm4956	predicted gene 4956	37	43	48	61	45	NoDiff
ID_chr1_21333586_21333930	chr1	21333586	21333930	345	*	37.8853	-1.70487	0.490325	-3.47702	0.00050702	0.00551503	Distal Intergenic	1	21349641	21352200	2560	1	368204	ENSMUST00000088407.3	-15711	ENSMUSG00000067750	Khdc1a	KH domain containing 1A	11	18	31	68	56	NoDiff
ID_chr1_21461217_21461634	chr1	21461217	21461634	418	*	36.2187	-0.533668	0.428145	-1.24647	0.212593	0.443007	Exon (ENSMUST00000115300.7/226922, exon 10 of 15)	1	21383556	21386373	2818	1	98582	ENSMUST00000147615.1	77661	ENSMUSG00000085079	Khdc1b	KH domain containing 1B	32	32	31	56	32	NoDiff
ID_chr1_21554664_21555041	chr1	21554664	21555041	378	*	55.0707	-0.447616	0.375083	-1.19338	0.232721	0.467565	Intron (ENSMUST00000029667.12/226922, intron 2 of 13)	1	21383556	21386373	2818	1	98582	ENSMUST00000147615.1	171108	ENSMUSG00000085079	Khdc1b	KH domain containing 1B	69	35	47	86	45	NoDiff
ID_chr1_21829770_21830479	chr1	21829770	21830479	710	*	110.312	-0.0636744	0.264331	-0.240888	0.809642	0.912919	Intron (ENSMUST00000029667.12/226922, intron 1 of 13)	1	21577644	21855902	278259	2	226922	ENSMUST00000134505.1	25423	ENSMUSG00000028033	Kcnq5	potassium voltage-gated channel, subfamily Q, member 5	127	92	117	135	87	NoDiff
ID_chr1_21960306_21961404	chr1	21960306	21961404	1099	*	584.129	0.347115	0.147792	2.34868	0.0188403	0.085577	Promoter (<=1kb)	1	21398403	21961581	563179	2	226922	ENSMUST00000029667.12	177	ENSMUSG00000028033	Kcnq5	potassium voltage-gated channel, subfamily Q, member 5	743	673	569	627	366	NoDiff
ID_chr1_21961627_21962147	chr1	21961627	21962147	521	*	103.537	-0.154112	0.274052	-0.562347	0.57388	0.772888	Promoter (<=1kb)	1	21398408	21961942	563535	2	226922	ENSMUST00000115300.7	0	ENSMUSG00000028033	Kcnq5	potassium voltage-gated channel, subfamily Q, member 5	122	109	78	134	83	NoDiff
ID_chr1_23255735_23256287	chr1	23255735	23256287	553	*	473.78	-0.0808339	0.154401	-0.523531	0.600605	0.789451	Exon (ENSMUST00000193885.1/ENSMUST00000193885.1, exon 1 of 1)	1	23272269	23272339	71	1	387225	ENSMUST00000083471.3	-15982	ENSMUSG00000065405	Mir30a	microRNA 30a	509	431	491	553	398	NoDiff
ID_chr1_23256542_23256951	chr1	23256542	23256951	410	*	77.386	-0.237622	0.300663	-0.790325	0.429338	0.663654	Distal Intergenic	1	23272269	23272339	71	1	387225	ENSMUST00000083471.3	-15318	ENSMUSG00000065405	Mir30a	microRNA 30a	78	71	74	95	70	NoDiff
ID_chr1_23301893_23302511	chr1	23301893	23302511	619	*	47.7891	0.415238	0.44935	0.924088	0.355441	0.598815	Distal Intergenic	1	23291701	23291784	84	1	723964	ENSMUST00000083633.1	10192	ENSMUSG00000065567	Mir30c-2	microRNA 30c-2	95	31	43	43	34	NoDiff
ID_chr1_23335740_23336132	chr1	23335740	23336132	393	*	39.4554	0.246206	0.484832	0.507817	0.611582	0.796812	Distal Intergenic	1	23291701	23291784	84	1	723964	ENSMUST00000083633.1	44039	ENSMUSG00000065567	Mir30c-2	microRNA 30c-2	44	22	63	37	31	NoDiff
ID_chr1_23345620_23346069	chr1	23345620	23346069	450	*	52.8023	0.311084	0.37071	0.839156	0.401382	0.639823	Exon (ENSMUST00000189078.1/ENSMUST00000189078.1, exon 1 of 1)	1	23369724	23380801	11078	2	70155	ENSMUST00000186064.6	34732	ENSMUSG00000026158	Ogfrl1	opioid growth factor receptor-like 1	55	67	54	50	39	NoDiff
ID_chr1_23379972_23380617	chr1	23379972	23380617	646	*	326.91	-0.089304	0.173389	-0.515049	0.606519	0.793356	Promoter (<=1kb)	1	23369724	23380801	11078	2	70155	ENSMUST00000186064.6	184	ENSMUSG00000026158	Ogfrl1	opioid growth factor receptor-like 1	345	353	288	381	277	NoDiff
ID_chr1_23383268_23383812	chr1	23383268	23383812	545	*	1278.25	0.151827	0.120271	1.26238	0.206813	0.435865	Promoter (<=1kb)	1	23366424	23383175	16752	2	70155	ENSMUST00000027343.5	-93	ENSMUSG00000026158	Ogfrl1	opioid growth factor receptor-like 1	1506	1418	1205	1428	922	NoDiff
ID_chr1_23419113_23419429	chr1	23419113	23419429	317	*	27.2476	0.282551	0.505249	0.559231	0.576004	0.774141	Distal Intergenic	1	23370268	23397541	27274	2	70155	ENSMUST00000188677.1	-21572	ENSMUSG00000026158	Ogfrl1	opioid growth factor receptor-like 1	28	26	36	28	19	NoDiff
ID_chr1_23433564_23434174	chr1	23433564	23434174	611	*	121.233	0.437321	0.252082	1.73484	0.0827691	0.243759	Distal Intergenic	1	23370268	23397541	27274	2	70155	ENSMUST00000188677.1	-36023	ENSMUSG00000026158	Ogfrl1	opioid growth factor receptor-like 1	156	125	139	123	74	NoDiff
ID_chr1_23555925_23557212	chr1	23555925	23557212	1288	*	78.5201	-0.573855	0.306465	-1.8725	0.0611375	0.197975	Distal Intergenic	1	23574587	23596664	22078	1	105243890	ENSMUST00000191140.1	-17375	ENSMUSG00000099503	Gm28822	predicted gene 28822	67	64	71	101	86	NoDiff
ID_chr1_23761919_23763360	chr1	23761919	23763360	1442	*	186.512	-0.237482	0.205715	-1.15442	0.248327	0.486541	Promoter (<=1kb)	1	23761926	23849158	87233	1	280645	ENSMUST00000063663.5	0	ENSMUSG00000026156	B3gat2	beta-1,3-glucuronyltransferase 2 (glucuronosyltransferase S)	201	167	172	247	156	NoDiff
ID_chr1_23899119_23899912	chr1	23899119	23899912	794	*	78.4174	0.952088	0.323165	2.94614	0.0032177	0.0232262	Intron (ENSMUST00000149737.7/98366, intron 1 of 10)	1	23848795	23891994	43200	2	98366	ENSMUST00000133398.1	-7125	ENSMUSG00000026155	Smap1	small ArfGAP 1	118	77	107	62	37	NoDiff
ID_chr1_23915491_23916281	chr1	23915491	23916281	791	*	77.9899	0.803043	0.340543	2.35813	0.0183674	0.0840334	Intron (ENSMUST00000027339.13/98366, intron 1 of 9)	1	23844846	23909736	64891	2	98366	ENSMUST00000149737.7	-5755	ENSMUSG00000026155	Smap1	small ArfGAP 1	119	64	109	58	46	NoDiff
ID_chr1_23921435_23922103	chr1	23921435	23922103	669	*	102.615	0.0791432	0.289038	0.273816	0.784226	0.899271	Promoter (<=1kb)	1	23845625	23922317	76693	2	98366	ENSMUST00000027339.13	214	ENSMUSG00000026155	Smap1	small ArfGAP 1	118	87	120	134	65	NoDiff
ID_chr1_23922381_23922728	chr1	23922381	23922728	348	*	65.94	0.0454853	0.342562	0.13278	0.894368	0.95445	Promoter (<=1kb)	1	23845625	23922317	76693	2	98366	ENSMUST00000027339.13	-64	ENSMUSG00000026155	Smap1	small ArfGAP 1	98	57	55	77	50	NoDiff
ID_chr1_23923951_23924505	chr1	23923951	23924505	555	*	46.6216	0.232403	0.43848	0.53002	0.596098	0.786598	Promoter (1-2kb)	1	23845625	23922317	76693	2	98366	ENSMUST00000027339.13	-1634	ENSMUSG00000026155	Smap1	small ArfGAP 1	67	29	58	37	42	NoDiff
ID_chr1_23966220_23966714	chr1	23966220	23966714	495	*	82.1941	1.28274	0.379322	3.38167	0.00072047	0.00726919	Distal Intergenic	1	24002966	24005630	2665	2	68002	ENSMUST00000155767.2	38916	ENSMUSG00000026154	Sdhaf4	succinate dehydrogenase complex assembly factor 4	115	65	150	43	41	NoDiff
ID_chr1_23983246_23983548	chr1	23983246	23983548	303	*	29.1789	0.359825	0.481562	0.747205	0.45494	0.684989	Distal Intergenic	1	24002966	24005630	2665	2	68002	ENSMUST00000155767.2	22082	ENSMUSG00000026154	Sdhaf4	succinate dehydrogenase complex assembly factor 4	42	29	29	30	19	NoDiff
ID_chr1_24005211_24005921	chr1	24005211	24005921	711	*	318.241	-0.00764061	0.178494	-0.042806	0.965856	0.986462	Promoter (<=1kb)	1	23995939	24005656	9718	2	68002	ENSMUST00000027338.3	0	ENSMUSG00000026154	Sdhaf4	succinate dehydrogenase complex assembly factor 4	331	307	342	392	237	NoDiff
ID_chr1_24088627_24089434	chr1	24088627	24089434	808	*	24.304	0.138717	0.535818	0.258889	0.795721	0.905636	Intron (ENSMUST00000187752.6/68187, intron 1 of 20)	1	24011093	24086526	75434	2	68187	ENSMUST00000188712.6	-2101	ENSMUSG00000026153	Fam135a	family with sequence similarity 135, member A	30	18	30	24	20	NoDiff
ID_chr1_24099985_24100746	chr1	24099985	24100746	762	*	121.975	-0.486924	0.249039	-1.95521	0.050558	0.173722	Promoter (<=1kb)	1	24011245	24100194	88950	2	68187	ENSMUST00000187752.6	0	ENSMUSG00000026153	Fam135a	family with sequence similarity 135, member A	123	111	92	159	125	NoDiff
ID_chr1_24572570_24573027	chr1	24572570	24573027	458	*	84.6349	0.658675	0.338365	1.94664	0.051578	0.176028	Intron (ENSMUST00000115244.8/12823, intron 2 of 50)	1	24279770	24587411	307642	2	12823	ENSMUST00000051344.5	14384	ENSMUSG00000026141	Col19a1	collagen, type XIX, alpha 1	78	108	117	86	40	NoDiff
ID_chr1_24586863_24587577	chr1	24586863	24587577	715	*	48.7299	0.243055	0.387816	0.626727	0.530838	0.743871	Promoter (<=1kb)	1	24263994	24587472	323479	2	12823	ENSMUST00000115244.8	0	ENSMUSG00000026141	Col19a1	collagen, type XIX, alpha 1	46	54	59	49	36	NoDiff
ID_chr1_24678194_24679169	chr1	24678194	24679169	976	*	1147.32	0.0706027	0.118459	0.596011	0.551168	0.757692	Promoter (<=1kb)	1	24678630	24765448	86819	1	68421	ENSMUST00000191471.6	0	ENSMUSG00000073725	Lmbrd1	LMBR1 domain containing 1	1317	1132	1173	1308	870	NoDiff
ID_chr1_24699285_24699701	chr1	24699285	24699701	417	*	61.4852	-0.361789	0.333759	-1.08398	0.278372	0.520069	Intron (ENSMUST00000191471.6/68421, intron 3 of 15)	1	24678926	24766301	87376	1	68421	ENSMUST00000095062.9	20359	ENSMUSG00000073725	Lmbrd1	LMBR1 domain containing 1	61	54	56	88	52	NoDiff
ID_chr1_25014979_25015499	chr1	25014979	25015499	521	*	61.1149	-0.148629	0.334641	-0.444145	0.656938	0.824517	Distal Intergenic	1	25131252	25204723	73472	2	210933	ENSMUST00000154102.1	189224	ENSMUSG00000033569	Adgrb3	adhesion G protein-coupled receptor B3	63	62	56	73	53	NoDiff
ID_chr1_25015760_25016243	chr1	25015760	25016243	484	*	24.7564	-0.145781	0.520435	-0.280113	0.77939	0.896944	Distal Intergenic	1	25131252	25204723	73472	2	210933	ENSMUST00000154102.1	188480	ENSMUSG00000033569	Adgrb3	adhesion G protein-coupled receptor B3	28	28	18	33	19	NoDiff
ID_chr1_25120040_25120369	chr1	25120040	25120369	330	*	20.6818	-1.17502	0.604478	-1.94385	0.0519131	0.176774	Intron (ENSMUST00000126626.7/210933, intron 7 of 15)	1	25131252	25204723	73472	2	210933	ENSMUST00000154102.1	84354	ENSMUSG00000033569	Adgrb3	adhesion G protein-coupled receptor B3	13	8	21	31	28	NoDiff
ID_chr1_25662707_25663133	chr1	25662707	25663133	427	*	25.5066	-0.89291	0.506608	-1.76253	0.0779803	0.234244	Intron (ENSMUST00000146592.7/210933, intron 1 of 28)	1	25067550	25826139	758590	2	210933	ENSMUST00000146592.7	163006	ENSMUSG00000033569	Adgrb3	adhesion G protein-coupled receptor B3	23	20	16	38	30	NoDiff
ID_chr1_26573998_26574360	chr1	26573998	26574360	363	*	24.3467	0.304112	0.539059	0.564154	0.572649	0.772217	Distal Intergenic	1	26681814	26687460	5647	2	210940	ENSMUST00000097801.3	113100	ENSMUSG00000073722	4931408C20Rik	RIKEN cDNA 4931408C20 gene	30	34	18	26	16	NoDiff
ID_chr1_26686215_26686591	chr1	26686215	26686591	377	*	52.0311	-1.44394	0.377202	-3.82803	0.000129173	0.00188465	Promoter (<=1kb)	1	26681814	26687460	5647	2	210940	ENSMUST00000097801.3	869	ENSMUSG00000073722	4931408C20Rik	RIKEN cDNA 4931408C20 gene	34	30	31	79	79	NoDiff
ID_chr1_26687001_26688343	chr1	26687001	26688343	1343	*	170.293	-1.52939	0.229286	-6.67022	2.55417e-11	3.40842e-09	Promoter (<=1kb)	1	26681814	26687460	5647	2	210940	ENSMUST00000097801.3	0	ENSMUSG00000073722	4931408C20Rik	RIKEN cDNA 4931408C20 gene	111	83	106	294	243	NoDiff
ID_chr1_27139815_27140223	chr1	27139815	27140223	409	*	22.0995	-1.55015	0.581097	-2.66762	0.007639	0.0443235	Distal Intergenic	1	26681814	26687460	5647	2	210940	ENSMUST00000097801.3	-452355	ENSMUSG00000073722	4931408C20Rik	RIKEN cDNA 4931408C20 gene	11	10	17	32	36	NoDiff
ID_chr1_27194096_27195091	chr1	27194096	27195091	996	*	45.1675	-1.21359	0.449882	-2.69757	0.00698484	0.0415235	Distal Intergenic	1	26681814	26687460	5647	2	210940	ENSMUST00000097801.3	-506636	ENSMUSG00000073722	4931408C20Rik	RIKEN cDNA 4931408C20 gene	24	19	47	81	53	NoDiff
ID_chr1_30042357_30043280	chr1	30042357	30043280	924	*	49.5861	-1.27483	0.374663	-3.4026	0.000667471	0.00683646	Distal Intergenic	1	29421488	29421612	125	1	102465174	ENSMUST00000183870.1	620869	ENSMUSG00000099257	Mir6342	microRNA 6342	38	28	32	81	66	NoDiff
ID_chr1_30310486_30311139	chr1	30310486	30311139	654	*	26.2829	-1.50299	0.52553	-2.85995	0.00423705	0.0285138	Distal Intergenic	1	30806205	30809105	2901	2	213109	ENSMUST00000190190.1	497966	ENSMUSG00000048874	Phf3	PHD finger protein 3	15	21	11	57	29	NoDiff
ID_chr1_30872778_30873171	chr1	30872778	30873171	394	*	127.706	0.398302	0.268162	1.48531	0.137462	0.339004	Promoter (<=1kb)	1	30802339	30873581	71243	2	213109	ENSMUST00000186733.6	410	ENSMUSG00000048874	Phf3	PHD finger protein 3	137	133	165	142	72	NoDiff
ID_chr1_30873566_30874403	chr1	30873566	30874403	838	*	356.789	-0.0632319	0.170392	-0.371096	0.710566	0.857265	Promoter (<=1kb)	1	30802339	30873581	71243	2	213109	ENSMUST00000186733.6	0	ENSMUSG00000048874	Phf3	PHD finger protein 3	427	361	304	456	268	NoDiff
ID_chr1_30920918_30921569	chr1	30920918	30921569	652	*	96.5281	-0.260016	0.287515	-0.904359	0.365805	0.608695	Distal Intergenic	1	30943221	30944304	1084	2	433406	ENSMUST00000130934.1	22735	NA	Gm13363	predicted gene 13363	93	78	105	135	77	NoDiff
ID_chr1_30929976_30930670	chr1	30929976	30930670	695	*	85.417	-0.0730115	0.319777	-0.22832	0.819398	0.918313	Distal Intergenic	1	30943221	30944304	1084	2	433406	ENSMUST00000130934.1	13634	NA	Gm13363	predicted gene 13363	66	91	98	97	73	NoDiff
ID_chr1_30940681_30941248	chr1	30940681	30941248	568	*	57.906	0.295485	0.904977	0.326511	0.744038	0.876963	3' UTR	1	30943221	30944304	1084	2	433406	ENSMUST00000130934.1	3056	NA	Gm13363	predicted gene 13363	37	30	120	42	52	NoDiff
ID_chr1_30949679_30950419	chr1	30949679	30950419	741	*	3977.87	0.225452	0.0977077	2.30742	0.0210316	0.0929112	Promoter (<=1kb)	1	30940302	30949770	9469	2	19243	ENSMUST00000233506.1	0	ENSMUSG00000026064	Ptp4a1	protein tyrosine phosphatase 4a1	4810	4251	4027	4200	2850	NoDiff
ID_chr1_31050150_31050716	chr1	31050150	31050716	567	*	40.3195	-0.376627	0.436388	-0.863055	0.388107	0.628236	Intron (ENSMUST00000233331.1/70988, intron 2 of 4)	1	31019188	31096454	77267	2	102634473	ENSMUST00000188605.1	45738	ENSMUSG00000086727	Gm29669	predicted gene 29669	34	33	43	40	47	NoDiff
ID_chr1_31075307_31076080	chr1	31075307	31076080	774	*	30.4676	-1.1612	0.514189	-2.25831	0.0239264	0.101957	Intron (ENSMUST00000233331.1/70988, intron 2 of 4)	1	31019188	31096454	77267	2	102634473	ENSMUST00000188605.1	20374	ENSMUSG00000086727	Gm29669	predicted gene 29669	18	16	28	37	47	NoDiff
ID_chr1_31380454_31380724	chr1	31380454	31380724	271	*	51.4192	-0.783003	0.392906	-1.99285	0.0462779	0.163544	Distal Intergenic	1	31222838	31224288	1451	1	74708	ENSMUST00000027230.2	157616	ENSMUSG00000026063	Dnaaf6	dynein axonemal assembly factor 6	53	27	44	66	64	NoDiff
ID_chr1_31616268_31616974	chr1	31616268	31616974	707	*	109.187	0.281479	0.268518	1.04827	0.294516	0.537269	Exon (ENSMUST00000095050.4/ENSMUST00000095050.4, exon 1 of 1)	1	31222838	31224288	1451	1	74708	ENSMUST00000027230.2	393430	ENSMUSG00000026063	Dnaaf6	dynein axonemal assembly factor 6	149	118	99	102	84	NoDiff
ID_chr1_32172530_32173055	chr1	32172530	32173055	526	*	58.7375	-0.33241	0.373698	-0.889515	0.373726	0.615857	Promoter (<=1kb)	1	32172714	32658568	485855	1	170771	ENSMUST00000027226.11	0	ENSMUSG00000026058	Khdrbs2	KH domain containing, RNA binding, signal transduction associated 2	41	53	68	76	54	NoDiff
ID_chr1_33502632_33503209	chr1	33502632	33503209	578	*	74.1395	-0.270851	0.354025	-0.765063	0.444234	0.675225	Intron (ENSMUST00000027312.10/19076, intron 10 of 13)	1	33478942	33622142	143201	2	19076	ENSMUST00000189552.1	118933	ENSMUSG00000026134	Prim2	DNA primase, p58 subunit	100	77	39	101	62	NoDiff
ID_chr1_33529454_33530040	chr1	33529454	33530040	587	*	61.0495	-0.372549	0.355971	-1.04657	0.295298	0.538246	Intron (ENSMUST00000027312.10/19076, intron 8 of 13)	1	33478942	33622142	143201	2	19076	ENSMUST00000189552.1	92102	ENSMUSG00000026134	Prim2	DNA primase, p58 subunit	52	49	67	93	48	NoDiff
ID_chr1_33531781_33532199	chr1	33531781	33532199	419	*	76.3058	0.122464	0.319786	0.382955	0.701753	0.852207	Intron (ENSMUST00000027312.10/19076, intron 8 of 13)	1	33478942	33622142	143201	2	19076	ENSMUST00000189552.1	89943	ENSMUSG00000026134	Prim2	DNA primase, p58 subunit	92	66	87	97	48	NoDiff
ID_chr1_33535259_33535584	chr1	33535259	33535584	326	*	67.8718	-0.151641	0.331871	-0.456927	0.647723	0.818536	Intron (ENSMUST00000027312.10/19076, intron 7 of 13)	1	33478942	33622142	143201	2	19076	ENSMUST00000189552.1	86558	ENSMUSG00000026134	Prim2	DNA primase, p58 subunit	92	58	54	87	55	NoDiff
ID_chr1_33565869_33566165	chr1	33565869	33566165	297	*	91.2995	0.720545	0.286124	2.51829	0.0117926	0.0609836	Intron (ENSMUST00000027312.10/19076, intron 7 of 13)	1	33478942	33622142	143201	2	19076	ENSMUST00000189552.1	55977	ENSMUSG00000026134	Prim2	DNA primase, p58 subunit	122	115	99	79	50	NoDiff
ID_chr1_33567298_33568458	chr1	33567298	33568458	1161	*	87.0633	-0.0210183	0.324214	-0.0648286	0.94831	0.978743	Intron (ENSMUST00000027312.10/19076, intron 7 of 13)	1	33478942	33622142	143201	2	19076	ENSMUST00000189552.1	53684	ENSMUSG00000026134	Prim2	DNA primase, p58 subunit	131	64	78	117	59	NoDiff
ID_chr1_33568904_33569704	chr1	33568904	33569704	801	*	56.8479	0.200918	0.360288	0.557659	0.577077	0.774728	Intron (ENSMUST00000027312.10/19076, intron 7 of 13)	1	33478942	33622142	143201	2	19076	ENSMUST00000189552.1	52438	ENSMUSG00000026134	Prim2	DNA primase, p58 subunit	73	54	60	72	33	NoDiff
ID_chr1_33574463_33574762	chr1	33574463	33574762	300	*	64.62	0.890991	0.372354	2.39286	0.0167176	0.0784002	Intron (ENSMUST00000027312.10/19076, intron 7 of 13)	1	33478942	33622142	143201	2	19076	ENSMUST00000189552.1	47380	ENSMUSG00000026134	Prim2	DNA primase, p58 subunit	90	70	84	33	46	NoDiff
ID_chr1_33578469_33579051	chr1	33578469	33579051	583	*	164.744	0.280719	0.233385	1.20282	0.229048	0.463108	Intron (ENSMUST00000027312.10/19076, intron 7 of 13)	1	33478942	33622142	143201	2	19076	ENSMUST00000189552.1	43091	ENSMUSG00000026134	Prim2	DNA primase, p58 subunit	233	175	147	187	103	NoDiff
ID_chr1_33583293_33583615	chr1	33583293	33583615	323	*	45.9818	0.027403	0.385835	0.0710227	0.94338	0.976681	Intron (ENSMUST00000027312.10/19076, intron 7 of 13)	1	33478942	33622142	143201	2	19076	ENSMUST00000189552.1	38527	ENSMUSG00000026134	Prim2	DNA primase, p58 subunit	47	52	44	54	35	NoDiff
ID_chr1_33600220_33601258	chr1	33600220	33601258	1039	*	56.288	0.117473	0.362076	0.324443	0.745602	0.877902	Intron (ENSMUST00000027312.10/19076, intron 7 of 13)	1	33478942	33622142	143201	2	19076	ENSMUST00000189552.1	20884	ENSMUSG00000026134	Prim2	DNA primase, p58 subunit	71	48	61	53	49	NoDiff
ID_chr1_33624635_33625308	chr1	33624635	33625308	674	*	79.3108	1.18073	0.352367	3.35085	0.000805638	0.0079302	Intron (ENSMUST00000027312.10/19076, intron 7 of 13)	1	33478942	33622142	143201	2	19076	ENSMUST00000189552.1	-2493	ENSMUSG00000026134	Prim2	DNA primase, p58 subunit	110	73	131	45	41	NoDiff
ID_chr1_33630929_33631478	chr1	33630929	33631478	550	*	321.283	1.5644	0.673087	2.32422	0.0201136	0.0899065	Intron (ENSMUST00000027312.10/19076, intron 5 of 13)	1	33478942	33622142	143201	2	19076	ENSMUST00000189552.1	-8787	ENSMUSG00000026134	Prim2	DNA primase, p58 subunit	438	204	694	142	137	NoDiff
ID_chr1_33669378_33670681	chr1	33669378	33670681	1304	*	631.361	0.0472162	0.142693	0.330894	0.740724	0.875251	Promoter (<=1kb)	1	33453810	33669795	215986	2	19076	ENSMUST00000027312.10	0	ENSMUSG00000026134	Prim2	DNA primase, p58 subunit	720	618	644	776	449	NoDiff
ID_chr1_33719725_33720185	chr1	33719725	33720185	461	*	142.457	-0.318527	0.240927	-1.32209	0.186137	0.409567	Promoter (<=1kb)	1	33719887	33723837	3951	1	19335	ENSMUST00000195006.5	0	ENSMUSG00000004768	Rab23	RAB23, member RAS oncogene family	169	133	103	185	130	NoDiff
ID_chr1_33738395_33739568	chr1	33738395	33739568	1174	*	342.009	-0.343113	0.171174	-2.00447	0.04502	0.160393	Promoter (<=1kb)	1	33738137	33740772	2636	1	19335	ENSMUST00000132066.3	258	ENSMUSG00000004768	Rab23	RAB23, member RAS oncogene family	312	325	315	461	305	NoDiff
ID_chr1_33756775_33758719	chr1	33756775	33758719	1945	*	196.849	0.197682	0.210768	0.937912	0.34829	0.592058	Promoter (<=1kb)	1	33745484	33757795	12312	2	213539	ENSMUST00000044691.8	0	ENSMUSG00000042215	Bag2	BCL2-associated athanogene 2	271	189	188	216	139	NoDiff
ID_chr1_33813484_33814852	chr1	33813484	33814852	1369	*	328.805	0.000341841	0.171342	0.00199508	0.998408	0.99953	Promoter (<=1kb)	1	33761545	33814385	52841	2	98403	ENSMUST00000139143.7	0	ENSMUSG00000042197	Zfp451	zinc finger protein 451	375	300	343	373	266	NoDiff
ID_chr1_33883062_33883886	chr1	33883062	33883886	825	*	87.4369	-0.241807	0.283703	-0.852326	0.394033	0.633472	Promoter (<=1kb)	1	33862695	33883480	20786	2	320705	ENSMUST00000195350.5	0	ENSMUSG00000042182	Bend6	BEN domain containing 6	97	81	75	108	79	NoDiff
ID_chr1_33903620_33904197	chr1	33903620	33904197	578	*	82.9247	0.809829	0.316848	2.55589	0.0105916	0.0563634	Intron (ENSMUST00000115161.7/320705, intron 1 of 5)	1	33852052	33907768	55717	2	320705	ENSMUST00000115161.7	3571	ENSMUSG00000042182	Bend6	BEN domain containing 6	103	111	96	80	35	NoDiff
ID_chr1_34005532_34006224	chr1	34005532	34006224	693	*	87.6056	-0.733489	0.294597	-2.4898	0.0127814	0.0646557	Promoter (<=1kb)	1	34005880	34174795	168916	1	13518	ENSMUST00000187486.6	0	ENSMUSG00000026131	Dst	dystonin	69	63	81	132	92	NoDiff
ID_chr1_34011037_34011588	chr1	34011037	34011588	552	*	181.068	-0.111362	0.212218	-0.524753	0.599755	0.788945	Promoter (<=1kb)	1	34011813	34308652	296840	1	13518	ENSMUST00000097786.9	-225	ENSMUSG00000026131	Dst	dystonin	211	184	151	227	145	NoDiff
ID_chr1_34028845_34029275	chr1	34028845	34029275	431	*	56.3761	0.416567	0.366725	1.13591	0.255994	0.49486	Intron (ENSMUST00000183034.4/13518, intron 4 of 102)	1	34011825	34308661	296837	1	13518	ENSMUST00000097785.9	17020	ENSMUSG00000026131	Dst	dystonin	75	74	46	52	39	NoDiff
ID_chr1_34236286_34236657	chr1	34236286	34236657	372	*	70.5785	-0.121009	0.324698	-0.372682	0.709385	0.85664	Promoter (<=1kb)	1	34236596	34274283	37688	1	13518	ENSMUST00000194192.2	0	ENSMUSG00000026131	Dst	dystonin	77	80	55	94	53	NoDiff
ID_chr1_34417730_34418105	chr1	34417730	34418105	376	*	20.7654	-1.78465	0.644462	-2.76921	0.00561924	0.0354087	Exon (ENSMUST00000188254.2/ENSMUST00000188254.2, exon 1 of 1)	1	34433121	34433199	79	2	100628580	ENSMUST00000175111.1	15094	ENSMUSG00000092852	Mir5103	microRNA 5103	10	4	18	34	34	NoDiff
ID_chr1_34433015_34433637	chr1	34433015	34433637	623	*	178.307	0.448951	0.213308	2.10471	0.0353168	0.13496	Promoter (<=1kb)	1	34427002	34433264	6263	2	100628580	ENSMUST00000192173.1	0	ENSMUSG00000092852	Mir5103	microRNA 5103	218	213	187	172	114	NoDiff
ID_chr1_34433875_34434355	chr1	34433875	34434355	481	*	52.6239	0.050507	0.365934	0.138022	0.890223	0.952746	Promoter (<=1kb)	1	34427002	34433264	6263	2	100628580	ENSMUST00000192173.1	-611	ENSMUSG00000092852	Mir5103	microRNA 5103	72	50	45	61	40	NoDiff
ID_chr1_34434702_34435102	chr1	34434702	34435102	401	*	255.868	-0.0187388	0.194251	-0.0964667	0.92315	0.96791	Promoter (1-2kb)	1	34427002	34433264	6263	2	100628580	ENSMUST00000192173.1	-1438	ENSMUSG00000092852	Mir5103	microRNA 5103	284	228	276	323	187	NoDiff
ID_chr1_34439083_34440163	chr1	34439083	34440163	1081	*	2404.69	0.0721172	0.120938	0.596315	0.550965	0.757636	Promoter (<=1kb)	1	34439851	34449356	9506	1	27993	ENSMUST00000027303.13	0	ENSMUSG00000026127	Imp4	IMP4, U3 small nucleolar ribonucleoprotein	2784	2196	2612	2812	1773	NoDiff
ID_chr1_34459362_34460371	chr1	34459362	34460371	1010	*	254.357	-0.295821	0.185492	-1.59479	0.110759	0.294432	Promoter (<=1kb)	1	34459765	34473784	14020	1	19253	ENSMUST00000027302.13	0	ENSMUSG00000026126	Ptpn18	protein tyrosine phosphatase, non-receptor type 18	250	243	227	314	239	NoDiff
ID_chr1_34462848_34463208	chr1	34462848	34463208	361	*	155.063	-0.0985513	0.233581	-0.421915	0.673087	0.834913	Promoter (<=1kb)	1	34463271	34466866	3596	1	19253	ENSMUST00000186252.1	-63	ENSMUSG00000026126	Ptpn18	protein tyrosine phosphatase, non-receptor type 18	197	129	144	176	136	NoDiff
ID_chr1_34464369_34464850	chr1	34464369	34464850	482	*	117.326	-0.603091	0.251319	-2.3997	0.0164085	0.077394	Promoter (1-2kb)	1	34463271	34466866	3596	1	19253	ENSMUST00000186252.1	1098	ENSMUSG00000026126	Ptpn18	protein tyrosine phosphatase, non-receptor type 18	119	87	96	171	117	NoDiff
ID_chr1_34465525_34465811	chr1	34465525	34465811	287	*	72.8315	0.769912	0.339704	2.26642	0.0234257	0.100378	Exon (ENSMUST00000186252.1/19253, exon 2 of 2)	1	34463271	34466866	3596	1	19253	ENSMUST00000186252.1	2254	ENSMUSG00000026126	Ptpn18	protein tyrosine phosphatase, non-receptor type 18	123	68	83	67	35	NoDiff
ID_chr1_34472328_34473669	chr1	34472328	34473669	1342	*	780.204	0.116743	0.134267	0.869485	0.384582	0.6251	Promoter (<=1kb)	1	34472720	34475733	3014	1	19253	ENSMUST00000188972.2	0	ENSMUSG00000026126	Ptpn18	protein tyrosine phosphatase, non-receptor type 18	932	744	821	898	562	NoDiff
ID_chr1_34478948_34479477	chr1	34478948	34479477	530	*	86.8686	-0.697876	0.321144	-2.17309	0.0297734	0.119502	Intron (ENSMUST00000188292.6/ENSMUST00000188292.6, intron 4 of 4)	1	34472720	34475733	3014	1	19253	ENSMUST00000188972.2	6228	ENSMUSG00000026126	Ptpn18	protein tyrosine phosphatase, non-receptor type 18	75	89	51	107	106	NoDiff
ID_chr1_34481953_34482438	chr1	34481953	34482438	486	*	103.501	-0.315251	0.26456	-1.19161	0.233416	0.468392	Intron (ENSMUST00000188292.6/ENSMUST00000188292.6, intron 2 of 4)	1	34472720	34475733	3014	1	19253	ENSMUST00000188972.2	9233	ENSMUSG00000026126	Ptpn18	protein tyrosine phosphatase, non-receptor type 18	106	88	98	140	90	NoDiff
ID_chr1_34484479_34484774	chr1	34484479	34484774	296	*	93.4395	0.469157	0.290701	1.61388	0.106553	0.287027	Intron (ENSMUST00000188292.6/ENSMUST00000188292.6, intron 2 of 4)	1	34472720	34475733	3014	1	19253	ENSMUST00000188972.2	11759	ENSMUSG00000026126	Ptpn18	protein tyrosine phosphatase, non-receptor type 18	133	103	91	76	69	NoDiff
ID_chr1_34485267_34486089	chr1	34485267	34486089	823	*	317.157	0.120199	0.171486	0.700925	0.48335	0.70743	Exon (ENSMUST00000188292.6/ENSMUST00000188292.6, exon 1 of 5)	1	34498410	34503063	4654	1	21755	ENSMUST00000027299.9	-12321	ENSMUSG00000026125	Prss39	protease, serine 39	359	314	340	353	236	NoDiff
ID_chr1_34489998_34490695	chr1	34489998	34490695	698	*	238.49	0.939927	0.211916	4.43538	9.19095e-06	0.000211053	Distal Intergenic	1	34498410	34503063	4654	1	21755	ENSMUST00000027299.9	-7715	ENSMUSG00000026125	Prss39	protease, serine 39	332	252	327	160	135	NoDiff
ID_chr1_34497005_34497370	chr1	34497005	34497370	366	*	44.059	0.449367	0.434284	1.03473	0.300795	0.544237	Promoter (1-2kb)	1	34498410	34503063	4654	1	21755	ENSMUST00000027299.9	-1040	ENSMUSG00000026125	Prss39	protease, serine 39	53	69	31	40	30	NoDiff
ID_chr1_34510579_34511385	chr1	34510579	34511385	807	*	569.5	-0.0699162	0.145699	-0.479867	0.631322	0.808685	Distal Intergenic	1	34498421	34500132	1712	1	21755	ENSMUST00000191604.1	12158	ENSMUSG00000026125	Prss39	protease, serine 39	679	504	553	697	452	NoDiff
ID_chr1_34517337_34518043	chr1	34517337	34518043	707	*	102.599	-0.652721	0.288822	-2.25994	0.023825	0.101588	Distal Intergenic	1	34535648	34544313	8666	1	12627	ENSMUST00000027298.4	-17605	ENSMUSG00000026124	Cfc1	cripto, FRL-1, cryptic family 1	119	83	60	144	110	NoDiff
ID_chr1_34536766_34537148	chr1	34536766	34537148	383	*	63.2701	-0.152674	0.340403	-0.448511	0.653784	0.822137	Promoter (1-2kb)	1	34535648	34544313	8666	1	12627	ENSMUST00000027298.4	1118	ENSMUSG00000026124	Cfc1	cripto, FRL-1, cryptic family 1	74	63	51	66	62	NoDiff
ID_chr1_34564526_34564906	chr1	34564526	34564906	381	*	26.3658	1.13905	0.532558	2.13882	0.0324499	0.127255	Distal Intergenic	1	34543968	34560943	16976	2	21756	ENSMUST00000115071.3	-3583	ENSMUSG00000037529	Prss40	protease, serine 40	48	32	26	18	12	NoDiff
ID_chr1_34579187_34580105	chr1	34579187	34580105	919	*	167.955	0.0142036	0.216581	0.0655807	0.947712	0.978424	Promoter (<=1kb)	1	34579657	34590944	11288	1	211383	ENSMUST00000052670.10	0	ENSMUSG00000045174	Amer3	APC membrane recruitment 3	186	181	155	191	134	NoDiff
ID_chr1_34602232_34602807	chr1	34602232	34602807	576	*	58.6738	-0.483984	0.371119	-1.30412	0.192193	0.41725	Distal Intergenic	1	34579657	34590944	11288	1	211383	ENSMUST00000052670.10	22575	ENSMUSG00000045174	Amer3	APC membrane recruitment 3	58	47	51	58	73	NoDiff
ID_chr1_34801280_34802600	chr1	34801280	34802600	1321	*	433.987	0.210787	0.185578	1.13584	0.256023	0.494877	Promoter (<=1kb)	1	34801704	34813309	11606	1	226970	ENSMUST00000047664.15	0	ENSMUSG00000037509	Arhgef4	Rho guanine nucleotide exchange factor (GEF) 4	605	493	339	476	303	NoDiff
ID_chr1_34839198_34839727	chr1	34839198	34839727	530	*	197.422	-0.764909	0.210444	-3.63473	0.000278267	0.00346566	Intron (ENSMUST00000167518.7/214469, intron 1 of 7)	1	34817235	34842964	25730	2	214469	ENSMUST00000170092.7	3237	ENSMUSG00000037503	Fam168b	family with sequence similarity 168, member B	195	161	125	298	212	NoDiff
ID_chr1_34843061_34843575	chr1	34843061	34843575	515	*	166.604	-0.00792116	0.233275	-0.0339563	0.972912	0.989879	Promoter (<=1kb)	1	34813226	34843065	29840	2	214469	ENSMUST00000047534.11	0	ENSMUSG00000037503	Fam168b	family with sequence similarity 168, member B	209	131	177	193	133	NoDiff
ID_chr1_34849569_34850272	chr1	34849569	34850272	704	*	201.33	-0.201525	0.211534	-0.952685	0.34075	0.584295	Promoter (<=1kb)	1	34849976	34873956	23981	1	226971	ENSMUST00000156687.7	0	ENSMUSG00000026123	Plekhb2	pleckstrin homology domain containing, family B (evectins) member 2	187	187	210	247	177	NoDiff
ID_chr1_34851372_34851951	chr1	34851372	34851951	580	*	103.405	-0.471703	0.29782	-1.58385	0.113227	0.298665	Promoter (<=1kb)	1	34851837	34863475	11639	1	226971	ENSMUST00000152654.2	0	ENSMUSG00000026123	Plekhb2	pleckstrin homology domain containing, family B (evectins) member 2	115	75	88	109	123	NoDiff
ID_chr1_34858542_34859076	chr1	34858542	34859076	535	*	74.3097	0.0112606	0.325249	0.0346215	0.972382	0.989687	Intron (ENSMUST00000156687.7/226971, intron 1 of 6)	1	34851837	34863475	11639	1	226971	ENSMUST00000152654.2	6705	ENSMUSG00000026123	Plekhb2	pleckstrin homology domain containing, family B (evectins) member 2	95	55	82	88	57	NoDiff
ID_chr1_34866867_34867537	chr1	34866867	34867537	671	*	167.396	0.540214	0.261045	2.06943	0.0385061	0.143613	Intron (ENSMUST00000156687.7/226971, intron 6 of 6)	1	34851837	34863475	11639	1	226971	ENSMUST00000152654.2	15030	ENSMUSG00000026123	Plekhb2	pleckstrin homology domain containing, family B (evectins) member 2	209	144	236	133	118	NoDiff
ID_chr1_35273078_35273384	chr1	35273078	35273384	307	*	15.1892	-1.73871	0.744373	-2.3358	0.0195014	0.087836	Distal Intergenic	1	34851837	34863475	11639	1	226971	ENSMUST00000152654.2	421241	ENSMUSG00000026123	Plekhb2	pleckstrin homology domain containing, family B (evectins) member 2	8	2	14	27	23	NoDiff
ID_chr1_35332330_35332723	chr1	35332330	35332723	394	*	39.022	-1.43446	0.433097	-3.31209	0.000926022	0.00886087	Distal Intergenic	1	34851837	34863475	11639	1	226971	ENSMUST00000152654.2	480493	ENSMUSG00000026123	Plekhb2	pleckstrin homology domain containing, family B (evectins) member 2	25	21	26	88	39	NoDiff
ID_chr1_35338124_35338681	chr1	35338124	35338681	558	*	46.4287	-0.176968	0.386183	-0.458249	0.646774	0.817947	Distal Intergenic	1	34851837	34863475	11639	1	226971	ENSMUST00000152654.2	486287	ENSMUSG00000026123	Plekhb2	pleckstrin homology domain containing, family B (evectins) member 2	55	37	45	53	43	NoDiff
ID_chr1_35810658_35810919	chr1	35810658	35810919	262	*	74.0736	0.975473	0.361827	2.69597	0.00701845	0.0416716	Distal Intergenic	1	36068400	36106446	38047	1	50785	ENSMUST00000088174.3	-257481	ENSMUSG00000045216	Hs6st1	heparan sulfate 6-O-sulfotransferase 1	118	86	85	75	22	NoDiff
ID_chr1_35813364_35814116	chr1	35813364	35814116	753	*	201.18	0.192713	0.204953	0.940278	0.347075	0.590727	Distal Intergenic	1	36068400	36106446	38047	1	50785	ENSMUST00000088174.3	-254284	ENSMUSG00000045216	Hs6st1	heparan sulfate 6-O-sulfotransferase 1	263	190	206	216	146	NoDiff
ID_chr1_35853101_35853404	chr1	35853101	35853404	304	*	35.0227	0.549076	0.447121	1.22803	0.219437	0.451571	Distal Intergenic	1	36068400	36106446	38047	1	50785	ENSMUST00000088174.3	-214996	ENSMUSG00000045216	Hs6st1	heparan sulfate 6-O-sulfotransferase 1	46	34	44	30	23	NoDiff
ID_chr1_35860644_35861250	chr1	35860644	35861250	607	*	52.7583	0.282828	0.372866	0.758526	0.448136	0.678878	Distal Intergenic	1	36068400	36106446	38047	1	50785	ENSMUST00000088174.3	-207150	ENSMUSG00000045216	Hs6st1	heparan sulfate 6-O-sulfotransferase 1	76	59	43	57	35	NoDiff
ID_chr1_35869300_35870026	chr1	35869300	35870026	727	*	216.442	1.01739	0.201725	5.04346	4.57188e-07	1.70968e-05	Distal Intergenic	1	36068400	36106446	38047	1	50785	ENSMUST00000088174.3	-198374	ENSMUSG00000045216	Hs6st1	heparan sulfate 6-O-sulfotransferase 1	303	275	263	165	99	NoDiff
ID_chr1_35890011_35891044	chr1	35890011	35891044	1034	*	188.828	0.0247405	0.209624	0.118023	0.906049	0.960245	Distal Intergenic	1	36068400	36106446	38047	1	50785	ENSMUST00000088174.3	-177356	ENSMUSG00000045216	Hs6st1	heparan sulfate 6-O-sulfotransferase 1	213	194	181	197	162	NoDiff
ID_chr1_35934823_35935543	chr1	35934823	35935543	721	*	89.9975	-0.840895	0.299533	-2.80735	0.00499508	0.032337	Distal Intergenic	1	36068400	36106446	38047	1	50785	ENSMUST00000088174.3	-132857	ENSMUSG00000045216	Hs6st1	heparan sulfate 6-O-sulfotransferase 1	92	54	67	125	109	NoDiff
ID_chr1_35950968_35951485	chr1	35950968	35951485	518	*	66.8087	-0.0719573	0.327546	-0.219686	0.826116	0.921969	Distal Intergenic	1	36068400	36106446	38047	1	50785	ENSMUST00000088174.3	-116915	ENSMUSG00000045216	Hs6st1	heparan sulfate 6-O-sulfotransferase 1	75	57	71	86	50	NoDiff
ID_chr1_35973383_35973791	chr1	35973383	35973791	409	*	43.3613	-0.6768	0.402887	-1.67988	0.0929813	0.262716	Distal Intergenic	1	36068400	36106446	38047	1	50785	ENSMUST00000088174.3	-94609	ENSMUSG00000045216	Hs6st1	heparan sulfate 6-O-sulfotransferase 1	41	34	34	78	35	NoDiff
ID_chr1_35975652_35976116	chr1	35975652	35976116	465	*	48.2698	-0.376263	0.375095	-1.00312	0.315805	0.559175	Distal Intergenic	1	36068400	36106446	38047	1	50785	ENSMUST00000088174.3	-92284	ENSMUSG00000045216	Hs6st1	heparan sulfate 6-O-sulfotransferase 1	53	37	44	64	45	NoDiff
ID_chr1_36052592_36053123	chr1	36052592	36053123	532	*	131.452	0.579485	0.277375	2.08918	0.0366917	0.138756	Distal Intergenic	1	36068400	36106446	38047	1	50785	ENSMUST00000088174.3	-15277	ENSMUSG00000045216	Hs6st1	heparan sulfate 6-O-sulfotransferase 1	205	160	111	139	65	NoDiff
ID_chr1_36064777_36065505	chr1	36064777	36065505	729	*	290.093	0.509027	0.177842	2.86224	0.00420659	0.0283645	Distal Intergenic	1	36068400	36106446	38047	1	50785	ENSMUST00000088174.3	-2895	ENSMUSG00000045216	Hs6st1	heparan sulfate 6-O-sulfotransferase 1	355	331	331	260	189	NoDiff
ID_chr1_36067855_36068339	chr1	36067855	36068339	485	*	353.473	0.00840913	0.184029	0.0456946	0.963554	0.98551	Promoter (<=1kb)	1	36068400	36106446	38047	1	50785	ENSMUST00000088174.3	-61	ENSMUSG00000045216	Hs6st1	heparan sulfate 6-O-sulfotransferase 1	408	361	328	340	327	NoDiff
ID_chr1_36068758_36069095	chr1	36068758	36069095	338	*	77.9936	-0.105315	0.301055	-0.349821	0.726473	0.867155	Promoter (<=1kb)	1	36068400	36106446	38047	1	50785	ENSMUST00000088174.3	358	ENSMUSG00000045216	Hs6st1	heparan sulfate 6-O-sulfotransferase 1	95	73	68	98	62	NoDiff
ID_chr1_36090623_36091633	chr1	36090623	36091633	1011	*	228.074	1.10259	0.262788	4.19575	2.71968e-05	0.000518207	Intron (ENSMUST00000088174.3/50785, intron 1 of 1)	1	36068400	36106446	38047	1	50785	ENSMUST00000088174.3	22223	ENSMUSG00000045216	Hs6st1	heparan sulfate 6-O-sulfotransferase 1	297	206	387	141	118	NoDiff
ID_chr1_36095546_36095930	chr1	36095546	36095930	385	*	71.5834	0.52409	0.418903	1.2511	0.210898	0.440856	Intron (ENSMUST00000088174.3/50785, intron 1 of 1)	1	36068400	36106446	38047	1	50785	ENSMUST00000088174.3	27146	ENSMUSG00000045216	Hs6st1	heparan sulfate 6-O-sulfotransferase 1	89	41	120	50	56	NoDiff
ID_chr1_36129000_36129516	chr1	36129000	36129516	517	*	149.695	-0.599403	0.250325	-2.39449	0.0166433	0.0781178	Distal Intergenic	1	36144252	36144313	62	2	102465540	ENSMUST00000184790.1	14797	ENSMUSG00000098752	Mir6897	microRNA 6897	144	145	96	188	170	NoDiff
ID_chr1_36130146_36130750	chr1	36130146	36130750	605	*	254.651	0.510892	0.227813	2.24259	0.0249232	0.104984	Distal Intergenic	1	36144252	36144313	62	2	102465540	ENSMUST00000184790.1	13563	ENSMUSG00000098752	Mir6897	microRNA 6897	338	251	305	177	202	NoDiff
ID_chr1_36149149_36149914	chr1	36149149	36149914	766	*	72.4151	-0.0629304	0.309412	-0.203387	0.838832	0.928699	Promoter (<=1kb)	1	36146157	36150524	4368	2	320011	ENSMUST00000173250.1	610	ENSMUSG00000037470	Uggt1	UDP-glucose glycoprotein glucosyltransferase 1	84	73	64	86	59	NoDiff
ID_chr1_36160273_36160581	chr1	36160273	36160581	309	*	84.7078	-1.15348	0.318511	-3.62146	0.000292944	0.00361687	Intron (ENSMUST00000046875.13/320011, intron 31 of 40)	1	36163379	36164959	1581	2	320011	ENSMUST00000173082.1	4378	ENSMUSG00000037470	Uggt1	UDP-glucose glycoprotein glucosyltransferase 1	79	61	38	130	112	NoDiff
ID_chr1_36162261_36163043	chr1	36162261	36163043	783	*	168.376	-0.120367	0.233404	-0.515704	0.606061	0.793127	Promoter (1-2kb)	1	36163379	36164959	1581	2	320011	ENSMUST00000173082.1	1916	ENSMUSG00000037470	Uggt1	UDP-glucose glycoprotein glucosyltransferase 1	171	192	141	229	123	NoDiff
ID_chr1_36173016_36173594	chr1	36173016	36173594	579	*	65.9943	0.232814	0.336125	0.692641	0.488535	0.711254	Promoter (<=1kb)	1	36161747	36173473	11727	2	320011	ENSMUST00000174224.7	0	ENSMUSG00000037470	Uggt1	UDP-glucose glycoprotein glucosyltransferase 1	69	83	64	64	51	NoDiff
ID_chr1_36230976_36231565	chr1	36230976	36231565	590	*	55.3965	-0.0778413	0.412028	-0.188922	0.850154	0.933819	Intron (ENSMUST00000046875.13/320011, intron 2 of 40)	1	36178605	36244107	65503	2	320011	ENSMUST00000174716.7	12542	ENSMUSG00000037470	Uggt1	UDP-glucose glycoprotein glucosyltransferase 1	64	77	28	64	47	NoDiff
ID_chr1_36233172_36233744	chr1	36233172	36233744	573	*	108.409	-0.156437	0.283425	-0.551954	0.58098	0.7771	Intron (ENSMUST00000046875.13/320011, intron 2 of 40)	1	36178605	36244107	65503	2	320011	ENSMUST00000174716.7	10363	ENSMUSG00000037470	Uggt1	UDP-glucose glycoprotein glucosyltransferase 1	95	132	92	140	87	NoDiff
ID_chr1_36243850_36244668	chr1	36243850	36244668	819	*	928.759	0.0549205	0.123764	0.443753	0.657221	0.824635	Promoter (<=1kb)	1	36140027	36244305	104279	2	320011	ENSMUST00000046875.13	0	ENSMUSG00000037470	Uggt1	UDP-glucose glycoprotein glucosyltransferase 1	1062	957	903	1093	690	NoDiff
ID_chr1_36252873_36253277	chr1	36252873	36253277	405	*	65.471	0.0543962	0.327881	0.165902	0.868234	0.942349	Distal Intergenic	1	36140027	36244305	104279	2	320011	ENSMUST00000046875.13	-8568	ENSMUSG00000037470	Uggt1	UDP-glucose glycoprotein glucosyltransferase 1	73	67	66	82	45	NoDiff
ID_chr1_36262015_36262532	chr1	36262015	36262532	518	*	445.157	-0.054468	0.158511	-0.343622	0.73113	0.869606	Distal Intergenic	1	36264597	36273435	8839	2	214854	ENSMUST00000056946.7	10903	ENSMUSG00000047180	Neurl3	neuralized E3 ubiquitin protein ligase 3	481	472	403	490	387	NoDiff
ID_chr1_36263940_36264762	chr1	36263940	36264762	823	*	509.656	-0.192195	0.155131	-1.23892	0.215375	0.446509	3' UTR	1	36264597	36273435	8839	2	214854	ENSMUST00000056946.7	8673	ENSMUSG00000047180	Neurl3	neuralized E3 ubiquitin protein ligase 3	565	527	406	622	448	NoDiff
ID_chr1_36271617_36272001	chr1	36271617	36272001	385	*	233.268	-0.247368	0.195334	-1.26638	0.205375	0.434094	Promoter (1-2kb)	1	36264597	36273435	8839	2	214854	ENSMUST00000056946.7	1434	ENSMUSG00000047180	Neurl3	neuralized E3 ubiquitin protein ligase 3	250	240	184	303	201	NoDiff
ID_chr1_36272637_36273843	chr1	36272637	36273843	1207	*	1506.64	0.562134	0.113293	4.96179	6.98481e-07	2.43737e-05	Promoter (<=1kb)	1	36264597	36273435	8839	2	214854	ENSMUST00000056946.7	0	ENSMUSG00000047180	Neurl3	neuralized E3 ubiquitin protein ligase 3	1990	1711	1662	1308	963	NoDiff
ID_chr1_36279113_36279640	chr1	36279113	36279640	528	*	94.6584	-0.544743	0.310836	-1.75251	0.0796861	0.237431	Distal Intergenic	1	36268861	36274679	5819	2	214854	ENSMUST00000188666.2	-4434	ENSMUSG00000047180	Neurl3	neuralized E3 ubiquitin protein ligase 3	65	96	83	114	107	NoDiff
ID_chr1_36287421_36287985	chr1	36287421	36287985	565	*	26.116	-1.474	0.538551	-2.73698	0.00620069	0.037947	Distal Intergenic	1	36268861	36274679	5819	2	214854	ENSMUST00000188666.2	-12742	ENSMUSG00000047180	Neurl3	neuralized E3 ubiquitin protein ligase 3	25	9	14	43	38	NoDiff
ID_chr1_36296384_36297349	chr1	36296384	36297349	966	*	142.852	-0.347972	0.24202	-1.43778	0.150496	0.358924	Distal Intergenic	1	36307733	36319203	11471	1	214855	ENSMUST00000126413.7	-10384	ENSMUSG00000037447	Arid5a	AT rich interactive domain 5A (MRF1-like)	131	149	117	174	141	NoDiff
ID_chr1_36307304_36308568	chr1	36307304	36308568	1265	*	2774.83	0.251676	0.102408	2.45759	0.0139873	0.0689825	Promoter (<=1kb)	1	36307733	36319203	11471	1	214855	ENSMUST00000126413.7	0	ENSMUSG00000037447	Arid5a	AT rich interactive domain 5A (MRF1-like)	3337	3007	2841	2951	1927	NoDiff
ID_chr1_36309433_36309937	chr1	36309433	36309937	505	*	660.592	-0.0701169	0.139224	-0.503627	0.614523	0.798478	Promoter (1-2kb)	1	36307779	36316578	8800	1	214855	ENSMUST00000140218.1	1654	ENSMUSG00000037447	Arid5a	AT rich interactive domain 5A (MRF1-like)	806	605	606	805	527	NoDiff
ID_chr1_36325831_36326440	chr1	36325831	36326440	610	*	240.604	-0.565428	0.511509	-1.10541	0.268982	0.509537	Distal Intergenic	1	36317027	36318132	1106	1	214855	ENSMUST00000141121.1	8804	ENSMUSG00000037447	Arid5a	AT rich interactive domain 5A (MRF1-like)	217	280	129	240	309	NoDiff
ID_chr1_36368250_36369500	chr1	36368250	36369500	1251	*	353.238	-0.0205271	0.163162	-0.125808	0.899884	0.956942	Promoter (<=1kb)	1	36335730	36369157	33428	2	226976	ENSMUST00000185912.6	0	ENSMUSG00000010453	Kansl3	KAT8 regulatory NSL complex subunit 3	415	330	345	409	285	NoDiff
ID_chr1_36444826_36445474	chr1	36444826	36445474	649	*	371.557	-0.214903	0.164087	-1.30969	0.190302	0.414738	Promoter (<=1kb)	1	36422065	36445271	23207	2	214895	ENSMUST00000125304.7	0	ENSMUSG00000001143	Lman2l	lectin, mannose-binding 2-like	402	376	306	481	313	NoDiff
ID_chr1_36446098_36446676	chr1	36446098	36446676	579	*	120.912	0.184686	0.29579	0.624383	0.532376	0.744967	Promoter (<=1kb)	1	36428392	36445271	16880	2	214895	ENSMUST00000123583.1	-827	ENSMUSG00000001143	Lman2l	lectin, mannose-binding 2-like	119	174	99	147	76	NoDiff
ID_chr1_36458005_36458299	chr1	36458005	36458299	295	*	34.6834	0.359657	0.522171	0.688773	0.490966	0.712915	Distal Intergenic	1	36428392	36445271	16880	2	214895	ENSMUST00000123583.1	-12734	ENSMUSG00000001143	Lman2l	lectin, mannose-binding 2-like	67	17	37	38	21	NoDiff
ID_chr1_36461672_36462246	chr1	36461672	36462246	575	*	88.6771	-0.432022	0.28773	-1.50148	0.13323	0.332391	Distal Intergenic	1	36471620	36508764	37145	1	94220	ENSMUST00000153128.1	-9374	ENSMUSG00000037408	Cnnm4	cyclin M4	92	72	78	136	73	NoDiff
ID_chr1_36471074_36472150	chr1	36471074	36472150	1077	*	658.897	-0.0938824	0.134439	-0.69833	0.484971	0.70849	Promoter (<=1kb)	1	36471620	36508764	37145	1	94220	ENSMUST00000153128.1	0	ENSMUSG00000037408	Cnnm4	cyclin M4	742	661	588	790	545	NoDiff
ID_chr1_36511443_36512186	chr1	36511443	36512186	744	*	1119.73	0.0108818	0.128331	0.0847947	0.932425	0.97228	Promoter (<=1kb)	1	36511867	36528237	16371	1	94218	ENSMUST00000001166.13	0	ENSMUSG00000001138	Cnnm3	cyclin M3	1215	1073	1180	1232	924	NoDiff
ID_chr1_36534533_36535054	chr1	36534533	36535054	522	*	162.084	-0.846511	0.222872	-3.79819	0.000145759	0.00207494	Promoter (<=1kb)	1	36530534	36535739	5206	2	78321	ENSMUST00000054665.9	685	ENSMUSG00000067653	Ankrd23	ankyrin repeat domain 23	155	112	116	272	164	NoDiff
ID_chr1_36546844_36547659	chr1	36546844	36547659	816	*	908.605	0.109932	0.12738	0.863023	0.388125	0.628243	Promoter (<=1kb)	1	36537507	36547219	9713	2	109346	ENSMUST00000207843.1	0	ENSMUSG00000079610	Ankrd39	ankyrin repeat domain 39	1007	980	906	982	703	NoDiff
ID_chr1_36556551_36558299	chr1	36556551	36558299	1749	*	652.742	-0.123561	0.149972	-0.823895	0.409999	0.647254	Promoter (<=1kb)	1	36548642	36557526	8885	2	20353	ENSMUST00000191642.5	0	ENSMUSG00000026121	Sema4c	sema domain, immunoglobulin domain (Ig), transmembrane domain (TM) and short cytoplasmic domain, (semaphorin) 4C	773	673	518	826	523	NoDiff
ID_chr1_36571520_36572122	chr1	36571520	36572122	603	*	217.328	0.660214	0.208366	3.16853	0.0015321	0.0131203	Intron (ENSMUST00000170295.7/381337, intron 12 of 14)	1	36548642	36558349	9708	2	20353	ENSMUST00000114991.7	-13171	ENSMUSG00000026121	Sema4c	sema domain, immunoglobulin domain (Ig), transmembrane domain (TM) and short cytoplasmic domain, (semaphorin) 4C	318	248	229	210	111	NoDiff
ID_chr1_36580136_36581079	chr1	36580136	36581079	944	*	101.301	0.240852	0.288275	0.835493	0.40344	0.641698	Intron (ENSMUST00000170295.7/381337, intron 11 of 14)	1	36564867	36587687	22821	2	381337	ENSMUST00000193155.5	6608	ENSMUSG00000046337	Fam178b	family with sequence similarity 178, member B	112	114	106	84	88	NoDiff
ID_chr1_36588751_36589156	chr1	36588751	36589156	406	*	46.1325	0.193349	0.38972	0.496124	0.619807	0.801828	Promoter (<=1kb)	1	36562696	36589317	26622	2	381337	ENSMUST00000193548.5	161	ENSMUSG00000046337	Fam178b	family with sequence similarity 178, member B	56	46	49	57	28	NoDiff
ID_chr1_36591391_36591847	chr1	36591391	36591847	457	*	79.9837	0.8726	0.313473	2.78365	0.0053751	0.034216	Promoter (1-2kb)	1	36562696	36593332	30637	2	381337	ENSMUST00000193763.5	1485	ENSMUSG00000046337	Fam178b	family with sequence similarity 178, member B	129	91	85	57	46	NoDiff
ID_chr1_36604301_36604754	chr1	36604301	36604754	454	*	64.0883	0.282449	0.357847	0.789302	0.429935	0.664096	Intron (ENSMUST00000170295.7/381337, intron 7 of 14)	1	36564328	36600954	36627	2	381337	ENSMUST00000194839.5	-3347	ENSMUSG00000046337	Fam178b	family with sequence similarity 178, member B	103	63	51	59	50	NoDiff
ID_chr1_36630163_36630686	chr1	36630163	36630686	524	*	51.142	-0.826518	0.369198	-2.23869	0.0251764	0.105764	Intron (ENSMUST00000170295.7/381337, intron 6 of 14)	1	36564328	36600954	36627	2	381337	ENSMUST00000194839.5	-29209	ENSMUSG00000046337	Fam178b	family with sequence similarity 178, member B	47	33	41	73	60	NoDiff
ID_chr1_36683846_36684547	chr1	36683846	36684547	702	*	103.074	-0.605935	0.296146	-2.04607	0.0407497	0.14943	Promoter (<=1kb)	1	36599976	36683183	83208	2	381337	ENSMUST00000114981.2	-663	ENSMUSG00000046337	Fam178b	family with sequence similarity 178, member B	68	92	100	141	109	NoDiff
ID_chr1_36691115_36691927	chr1	36691115	36691927	813	*	743.396	0.00153886	0.134252	0.0114625	0.990854	0.996955	Promoter (<=1kb)	1	36691449	36693386	1938	1	12859	ENSMUST00000081180.6	0	ENSMUSG00000061518	Cox5b	cytochrome c oxidase subunit 5B	801	737	759	834	607	NoDiff
ID_chr1_36709103_36710225	chr1	36709103	36710225	1123	*	1277.67	0.158592	0.115426	1.37397	0.169451	0.385982	Promoter (<=1kb)	1	36698114	36710008	11895	2	226977	ENSMUST00000043951.9	0	ENSMUSG00000037351	Actr1b	ARP1 actin-related protein 1B, centractin beta	1516	1303	1311	1354	967	NoDiff
ID_chr1_36744596_36744832	chr1	36744596	36744832	237	*	45.2831	-0.940957	0.419731	-2.24181	0.0249737	0.105151	Promoter (<=1kb)	1	36744355	36757826	13472	1	71166	ENSMUST00000193459.2	241	ENSMUSG00000102416	4933424G06Rik	RIKEN cDNA 4933424G06 gene	36	21	45	74	50	NoDiff
ID_chr1_36753807_36754614	chr1	36753807	36754614	808	*	142.071	0.950005	0.250546	3.79174	0.000149595	0.00212199	Intron (ENSMUST00000208994.1/71166, intron 8 of 8)	1	36761798	36782818	21021	1	22637	ENSMUST00000027291.6	-7184	ENSMUSG00000026117	Zap70	zeta-chain (TCR) associated protein kinase	229	145	175	106	72	NoDiff
ID_chr1_36784617_36785602	chr1	36784617	36785602	986	*	87.8367	-0.237417	0.293025	-0.810226	0.41781	0.653514	Distal Intergenic	1	36778984	36782815	3832	1	22637	ENSMUST00000190128.1	5633	ENSMUSG00000026117	Zap70	zeta-chain (TCR) associated protein kinase	88	71	94	114	75	NoDiff
ID_chr1_36797230_36798042	chr1	36797230	36798042	813	*	179.163	-0.332182	0.222186	-1.49507	0.134897	0.335121	Intron (ENSMUST00000027290.11/56030, intron 35 of 40)	1	36808539	36810536	1998	2	56030	ENSMUST00000187917.1	12494	ENSMUSG00000026116	Tmem131	transmembrane protein 131	206	173	128	247	155	NoDiff
ID_chr1_36835499_36836865	chr1	36835499	36836865	1367	*	397.899	1.76735	0.1752	10.0876	6.26711e-24	2.08795e-20	Intron (ENSMUST00000027290.11/56030, intron 8 of 40)	1	36818660	36824781	6122	2	56030	ENSMUST00000186486.1	-10718	ENSMUSG00000026116	Tmem131	transmembrane protein 131	665	497	559	177	138	NoDiff
ID_chr1_36874632_36875457	chr1	36874632	36875457	826	*	256.127	0.233762	0.204932	1.14068	0.254003	0.492699	Intron (ENSMUST00000027290.11/56030, intron 3 of 40)	1	36818660	36824781	6122	2	56030	ENSMUST00000186486.1	-49851	ENSMUSG00000026116	Tmem131	transmembrane protein 131	303	314	229	303	159	NoDiff
ID_chr1_36939399_36940217	chr1	36939399	36940217	819	*	955.596	-0.0733641	0.122312	-0.599812	0.548632	0.756115	Promoter (<=1kb)	1	36792191	36939527	147337	2	56030	ENSMUST00000027290.11	0	ENSMUSG00000026116	Tmem131	transmembrane protein 131	1082	900	921	1163	765	NoDiff
ID_chr1_36947646_36948127	chr1	36947646	36948127	482	*	51.6855	-0.270434	0.381951	-0.708031	0.478926	0.704063	Distal Intergenic	1	36841672	36943666	101995	2	56030	ENSMUST00000185964.2	-3980	ENSMUSG00000026116	Tmem131	transmembrane protein 131	49	61	38	76	39	NoDiff
ID_chr1_37000425_37000719	chr1	37000425	37000719	295	*	49.3015	-0.577241	0.376336	-1.53385	0.125067	0.318478	Distal Intergenic	1	37026596	37076996	50401	1	70853	ENSMUST00000117172.8	-25877	ENSMUSG00000050122	Vwa3b	von Willebrand factor A domain containing 3B	57	38	34	71	49	NoDiff
ID_chr1_37024371_37024692	chr1	37024371	37024692	322	*	31.7553	0.502045	0.516533	0.971951	0.331075	0.574497	Promoter (1-2kb)	1	37026596	37076996	50401	1	70853	ENSMUST00000117172.8	-1904	ENSMUSG00000050122	Vwa3b	von Willebrand factor A domain containing 3B	38	50	23	20	27	NoDiff
ID_chr1_37029135_37029719	chr1	37029135	37029719	585	*	62.5317	-0.302814	0.345454	-0.876568	0.380721	0.621824	Promoter (<=1kb)	1	37029304	37063649	34346	1	70853	ENSMUST00000124404.7	0	ENSMUSG00000050122	Vwa3b	von Willebrand factor A domain containing 3B	73	62	44	93	48	NoDiff
ID_chr1_37248475_37248736	chr1	37248475	37248736	262	*	50.4326	-0.563614	0.395642	-1.42455	0.154286	0.364432	Intron (ENSMUST00000194195.5/12790, intron 3 of 5)	1	37219205	37263384	44180	1	12790	ENSMUST00000027288.9	29270	ENSMUSG00000026114	Cnga3	cyclic nucleotide gated channel alpha 3	45	32	53	59	59	NoDiff
ID_chr1_37299568_37301037	chr1	37299568	37301037	1470	*	848.592	-0.0158059	0.12908	-0.12245	0.902543	0.958221	Promoter (<=1kb)	1	37299865	37348512	48648	1	269180	ENSMUST00000146676.1	0	ENSMUSG00000026113	Inpp4a	inositol polyphosphate-4-phosphatase, type I	1018	834	776	1034	646	NoDiff
ID_chr1_37308143_37309169	chr1	37308143	37309169	1027	*	260.849	0.33247	0.200233	1.66041	0.0968313	0.270011	Intron (ENSMUST00000146676.1/269180, intron 1 of 1)	1	37300308	37408733	108426	1	269180	ENSMUST00000136846.7	7835	ENSMUSG00000026113	Inpp4a	inositol polyphosphate-4-phosphatase, type I	342	311	233	291	158	NoDiff
ID_chr1_37317744_37318995	chr1	37317744	37318995	1252	*	288.643	0.0958233	0.182976	0.523694	0.600492	0.789375	Intron (ENSMUST00000146676.1/269180, intron 1 of 1)	1	37300308	37408733	108426	1	269180	ENSMUST00000136846.7	17436	ENSMUSG00000026113	Inpp4a	inositol polyphosphate-4-phosphatase, type I	319	334	264	329	214	NoDiff
ID_chr1_37322612_37323171	chr1	37322612	37323171	560	*	164.198	0.482424	0.234788	2.05472	0.0399061	0.147281	Intron (ENSMUST00000146676.1/269180, intron 1 of 1)	1	37300308	37408733	108426	1	269180	ENSMUST00000136846.7	22304	ENSMUSG00000026113	Inpp4a	inositol polyphosphate-4-phosphatase, type I	245	173	162	172	92	NoDiff
ID_chr1_37344286_37344926	chr1	37344286	37344926	641	*	224.584	-0.02508	0.219627	-0.114194	0.909084	0.961525	Intron (ENSMUST00000146676.1/269180, intron 1 of 1)	1	37357397	37403690	46294	1	269180	ENSMUST00000132615.7	-12471	ENSMUSG00000026113	Inpp4a	inositol polyphosphate-4-phosphatase, type I	222	271	196	295	157	NoDiff
ID_chr1_37419299_37420036	chr1	37419299	37420036	738	*	243.065	0.227392	0.220997	1.02894	0.30351	0.547376	3' UTR	1	37417084	37430103	13020	2	76178	ENSMUST00000027286.6	10067	ENSMUSG00000026112	Coa5	cytochrome C oxidase assembly factor 5	258	216	319	256	174	NoDiff
ID_chr1_37429589_37430657	chr1	37429589	37430657	1069	*	1553.06	0.132345	0.124307	1.06467	0.287027	0.529889	Promoter (<=1kb)	1	37430139	37438984	8846	1	67387	ENSMUST00000114925.9	0	ENSMUSG00000026111	Unc50	unc-50 homolog	1891	1427	1674	1748	1131	NoDiff
ID_chr1_37474019_37474944	chr1	37474019	37474944	926	*	151.337	-0.343367	0.235054	-1.4608	0.144069	0.348689	Intron (ENSMUST00000042161.14/269181, intron 4 of 14)	1	37485851	37488605	2755	2	77633	ENSMUST00000192316.1	13661	ENSMUSG00000103948	4930594C11Rik	G1 to S phase transition pseudogene	153	131	138	173	157	NoDiff
ID_chr1_37478120_37479711	chr1	37478120	37479711	1592	*	542.042	0.635056	0.149147	4.25791	2.06348e-05	0.000412833	Intron (ENSMUST00000042161.14/269181, intron 4 of 14)	1	37485851	37488605	2755	2	77633	ENSMUST00000192316.1	8894	ENSMUSG00000103948	4930594C11Rik	G1 to S phase transition pseudogene	706	589	661	486	312	NoDiff
ID_chr1_37486422_37487414	chr1	37486422	37487414	993	*	470.188	0.177921	0.187992	0.946432	0.343928	0.587438	Promoter (1-2kb)	1	37485851	37488605	2755	2	77633	ENSMUST00000192316.1	1191	ENSMUSG00000103948	4930594C11Rik	G1 to S phase transition pseudogene	460	621	436	515	338	NoDiff
ID_chr1_37491612_37492252	chr1	37491612	37492252	641	*	415.469	0.0254156	0.156279	0.16263	0.87081	0.943455	Intron (ENSMUST00000042161.14/269181, intron 3 of 14)	1	37487193	37488982	1790	2	77633	ENSMUST00000151866.1	-2630	ENSMUSG00000103948	4930594C11Rik	G1 to S phase transition pseudogene	475	443	379	466	333	NoDiff
ID_chr1_37495854_37496302	chr1	37495854	37496302	449	*	120.315	-0.0930781	0.270472	-0.344132	0.730747	0.869488	Promoter (<=1kb)	1	37444320	37496130	51811	2	269181	ENSMUST00000143636.7	0	ENSMUSG00000026110	Mgat4a	mannoside acetylglucosaminyltransferase 4, isoenzyme A	128	141	95	166	84	NoDiff
ID_chr1_37524777_37525215	chr1	37524777	37525215	439	*	66.6794	-0.372677	0.352608	-1.05692	0.29055	0.533318	Intron (ENSMUST00000042161.14/269181, intron 1 of 14)	1	37439340	37536235	96896	2	269181	ENSMUST00000042161.14	11020	ENSMUSG00000026110	Mgat4a	mannoside acetylglucosaminyltransferase 4, isoenzyme A	80	70	37	90	61	NoDiff
ID_chr1_37541048_37541576	chr1	37541048	37541576	529	*	421.437	0.0847401	0.15363	0.551584	0.581233	0.777199	Promoter (<=1kb)	1	37439340	37541016	101677	2	269181	ENSMUST00000151952.7	-32	ENSMUSG00000026110	Mgat4a	mannoside acetylglucosaminyltransferase 4, isoenzyme A	489	414	433	477	318	NoDiff
ID_chr1_37546735_37547244	chr1	37546735	37547244	510	*	88.4902	-0.18896	0.284196	-0.664894	0.506118	0.724366	Distal Intergenic	1	37439340	37541016	101677	2	269181	ENSMUST00000151952.7	-5719	ENSMUSG00000026110	Mgat4a	mannoside acetylglucosaminyltransferase 4, isoenzyme A	94	86	80	120	69	NoDiff
ID_chr1_37561832_37562491	chr1	37561832	37562491	660	*	167.541	0.419204	0.218679	1.91698	0.0552402	0.184543	Distal Intergenic	1	37439340	37541016	101677	2	269181	ENSMUST00000151952.7	-20816	ENSMUSG00000026110	Mgat4a	mannoside acetylglucosaminyltransferase 4, isoenzyme A	211	186	181	173	102	NoDiff
ID_chr1_37585769_37586459	chr1	37585769	37586459	691	*	481.73	0.0290613	0.15817	0.183734	0.854222	0.935869	Distal Intergenic	1	37611677	37625242	13566	2	72097	ENSMUST00000160023.5	38783	ENSMUSG00000026090	Cracdl	capping protein inhibiting regulator of actin like	621	480	415	572	363	NoDiff
ID_chr1_37613785_37614309	chr1	37613785	37614309	525	*	47.6374	-0.649457	0.412192	-1.57562	0.115114	0.30203	Exon (ENSMUST00000160659.1/ENSMUST00000160659.1, exon 1 of 2)	1	37611677	37625242	13566	2	72097	ENSMUST00000160023.5	10933	ENSMUSG00000026090	Cracdl	capping protein inhibiting regulator of actin like	30	52	37	82	40	NoDiff
ID_chr1_37639091_37639588	chr1	37639091	37639588	498	*	59.9325	-0.698818	0.380839	-1.83494	0.066514	0.209769	Intron (ENSMUST00000162875.7/72097, intron 2 of 9)	1	37611677	37625242	13566	2	72097	ENSMUST00000160023.5	-13849	ENSMUSG00000026090	Cracdl	capping protein inhibiting regulator of actin like	40	40	66	78	70	NoDiff
ID_chr1_37676859_37677314	chr1	37676859	37677314	456	*	36.1386	-0.402911	0.441005	-0.913621	0.360916	0.60416	Intron (ENSMUST00000162875.7/72097, intron 1 of 9)	1	37637986	37719795	81810	2	72097	ENSMUST00000160589.1	42481	ENSMUSG00000026090	Cracdl	capping protein inhibiting regulator of actin like	27	34	37	51	32	NoDiff
ID_chr1_37696746_37697280	chr1	37696746	37697280	535	*	393.175	-0.620545	0.165848	-3.74164	0.00018282	0.00248255	Intron (ENSMUST00000162875.7/72097, intron 1 of 9)	1	37637986	37719795	81810	2	72097	ENSMUST00000160589.1	22515	ENSMUSG00000026090	Cracdl	capping protein inhibiting regulator of actin like	401	325	281	537	422	NoDiff
ID_chr1_37719946_37720245	chr1	37719946	37720245	300	*	39.3056	-0.591603	0.417439	-1.41722	0.156419	0.367537	Promoter (<=1kb)	1	37611677	37720085	108409	2	72097	ENSMUST00000162875.7	0	ENSMUSG00000026090	Cracdl	capping protein inhibiting regulator of actin like	43	26	33	60	37	NoDiff
ID_chr1_37864557_37865471	chr1	37864557	37865471	915	*	5807.04	0.163008	0.102321	1.59309	0.111139	0.295076	Promoter (<=1kb)	1	37754776	37865079	110304	2	211484	ENSMUST00000041815.14	0	ENSMUSG00000060771	Tsga10	testis specific 10	6878	5933	5984	6665	4027	NoDiff
ID_chr1_37871917_37872847	chr1	37871917	37872847	931	*	257.817	-0.174405	0.183771	-0.949036	0.342602	0.586159	Promoter (<=1kb)	1	37872206	37876228	4023	1	623661	ENSMUST00000041621.4	0	ENSMUSG00000037216	Lipt1	lipoyltransferase 1	292	225	244	314	224	NoDiff
ID_chr1_37890059_37890782	chr1	37890059	37890782	724	*	724.998	0.0374196	0.13517	0.276833	0.781908	0.898206	Promoter (<=1kb)	1	37890477	37898535	8059	1	107734	ENSMUST00000027256.11	0	ENSMUSG00000026087	Mrpl30	mitochondrial ribosomal protein L30	809	695	761	823	568	NoDiff
ID_chr1_37904834_37905242	chr1	37904834	37905242	409	*	49.6172	0.87193	0.40083	2.17531	0.029607	0.119016	Distal Intergenic	1	37897256	37898125	870	1	107734	ENSMUST00000162513.1	7578	ENSMUSG00000026087	Mrpl30	mitochondrial ribosomal protein L30	76	57	55	28	34	NoDiff
ID_chr1_37996843_37998237	chr1	37996843	37998237	1395	*	2709.2	0.0715315	0.120628	0.592993	0.553186	0.758864	Promoter (<=1kb)	1	37998010	38055579	57570	1	226982	ENSMUST00000027252.7	0	ENSMUSG00000026083	Eif5b	eukaryotic translation initiation factor 5B	3070	2504	2966	2914	2173	NoDiff
ID_chr1_38011462_38012094	chr1	38011462	38012094	633	*	104.285	1.10536	0.322802	3.42427	0.000616452	0.00642841	Intron (ENSMUST00000027252.7/226982, intron 1 of 23)	1	37998129	38052021	53893	1	226982	ENSMUST00000192548.5	13333	ENSMUSG00000026083	Eif5b	eukaryotic translation initiation factor 5B	158	90	162	59	58	NoDiff
ID_chr1_38049586_38050086	chr1	38049586	38050086	501	*	115.635	-0.698695	0.252743	-2.76444	0.00570198	0.0357657	Intron (ENSMUST00000027252.7/226982, intron 21 of 23)	1	38053300	38054250	951	2	56210	ENSMUST00000193008.1	4164	ENSMUSG00000026082	Rev1	REV1, DNA directed polymerase	97	95	94	181	114	NoDiff
ID_chr1_38129804_38130568	chr1	38129804	38130568	765	*	503.74	-0.0405286	0.147933	-0.273967	0.78411	0.899244	Promoter (<=1kb)	1	38107683	38129801	22119	2	56210	ENSMUST00000195383.1	-3	ENSMUSG00000026082	Rev1	REV1, DNA directed polymerase	540	528	472	576	418	NoDiff
ID_chr1_38233186_38233505	chr1	38233186	38233505	320	*	43.8713	0.349377	0.424638	0.822763	0.410643	0.647669	Intron (ENSMUST00000095027.8/16764, intron 10 of 21)	1	38181262	38197443	16182	2	16764	ENSMUST00000136641.2	-35743	ENSMUSG00000037138	Aff3	AF4/FMR2 family, member 3	43	62	43	53	23	NoDiff
ID_chr1_38249477_38249883	chr1	38249477	38249883	407	*	78.6371	-0.283241	0.309104	-0.916329	0.359494	0.602642	Intron (ENSMUST00000095027.8/16764, intron 10 of 21)	1	38181262	38197443	16182	2	16764	ENSMUST00000136641.2	-52034	ENSMUSG00000037138	Aff3	AF4/FMR2 family, member 3	66	79	77	100	71	NoDiff
ID_chr1_38428662_38429181	chr1	38428662	38429181	520	*	209.711	-0.461327	0.19787	-2.33147	0.0197287	0.0886065	Intron (ENSMUST00000095027.8/16764, intron 4 of 21)	1	38177326	38627185	449860	2	16764	ENSMUST00000095027.8	198004	ENSMUSG00000037138	Aff3	AF4/FMR2 family, member 3	202	193	169	279	207	NoDiff
ID_chr1_38557464_38558103	chr1	38557464	38558103	640	*	99.5732	-1.12921	0.273197	-4.13332	3.57553e-05	0.000650067	Intron (ENSMUST00000095027.8/16764, intron 1 of 21)	1	38177326	38627185	449860	2	16764	ENSMUST00000095027.8	69082	ENSMUSG00000037138	Aff3	AF4/FMR2 family, member 3	77	59	73	171	117	NoDiff
ID_chr1_38601626_38602250	chr1	38601626	38602250	625	*	60.3349	-0.564936	0.4005	-1.41058	0.158369	0.370378	Intron (ENSMUST00000095027.8/16764, intron 1 of 21)	1	38177326	38627185	449860	2	16764	ENSMUST00000095027.8	24935	ENSMUSG00000037138	Aff3	AF4/FMR2 family, member 3	64	63	32	116	39	NoDiff
ID_chr1_38627802_38628322	chr1	38627802	38628322	521	*	44.769	-1.00281	0.412285	-2.43233	0.015002	0.0725342	Promoter (<=1kb)	1	38177326	38627201	449876	2	16764	ENSMUST00000238906.1	-601	ENSMUSG00000037138	Aff3	AF4/FMR2 family, member 3	45	34	21	64	58	NoDiff
ID_chr1_38632250_38632802	chr1	38632250	38632802	553	*	55.6942	0.29312	0.354066	0.82787	0.407744	0.645465	Intron (ENSMUST00000039827.13/16764, intron 1 of 22)	1	38177326	38627201	449876	2	16764	ENSMUST00000238906.1	-5049	ENSMUSG00000037138	Aff3	AF4/FMR2 family, member 3	67	55	64	58	38	NoDiff
ID_chr1_38634066_38634388	chr1	38634066	38634388	323	*	58.9192	1.60626	0.375068	4.2826	1.84724e-05	0.000377596	Intron (ENSMUST00000039827.13/16764, intron 1 of 22)	1	38177326	38627201	449876	2	16764	ENSMUST00000238906.1	-6865	ENSMUSG00000037138	Aff3	AF4/FMR2 family, member 3	81	90	77	28	23	NoDiff
ID_chr1_38649205_38649462	chr1	38649205	38649462	258	*	29.1811	0.224724	0.506673	0.443529	0.657383	0.824688	Intron (ENSMUST00000039827.13/16764, intron 1 of 22)	1	38177327	38664955	487629	2	16764	ENSMUST00000039827.13	15493	ENSMUSG00000037138	Aff3	AF4/FMR2 family, member 3	31	37	27	21	28	NoDiff
ID_chr1_38657650_38658015	chr1	38657650	38658015	366	*	45.159	-0.257497	0.393449	-0.654461	0.512815	0.72984	Intron (ENSMUST00000039827.13/16764, intron 1 of 22)	1	38177327	38664955	487629	2	16764	ENSMUST00000039827.13	6940	ENSMUSG00000037138	Aff3	AF4/FMR2 family, member 3	41	40	48	63	36	NoDiff
ID_chr1_38664494_38665365	chr1	38664494	38665365	872	*	243.814	-0.0629467	0.185047	-0.340166	0.733732	0.871275	Promoter (<=1kb)	1	38177327	38664955	487629	2	16764	ENSMUST00000039827.13	0	ENSMUSG00000037138	Aff3	AF4/FMR2 family, member 3	285	233	226	289	199	NoDiff
ID_chr1_38694026_38694647	chr1	38694026	38694647	622	*	839.377	0.0500438	0.137798	0.363168	0.71648	0.861013	Distal Intergenic	1	38535159	38664955	129797	2	16764	ENSMUST00000134963.1	-29071	ENSMUSG00000037138	Aff3	AF4/FMR2 family, member 3	1056	823	773	1032	596	NoDiff
ID_chr1_38767225_38768068	chr1	38767225	38768068	844	*	94.5991	0.896785	0.308169	2.91004	0.00361382	0.025301	Exon (ENSMUST00000192930.1/ENSMUST00000192930.1, exon 1 of 1)	1	38794509	38821215	26707	2	381338	ENSMUST00000039612.4	53147	ENSMUSG00000048814	Lonrf2	LON peptidase N-terminal domain and ring finger 2	118	95	144	74	48	NoDiff
ID_chr1_38776663_38778155	chr1	38776663	38778155	1493	*	643.925	-0.190198	0.138833	-1.36998	0.170693	0.38783	Distal Intergenic	1	38794509	38821215	26707	2	381338	ENSMUST00000039612.4	43060	ENSMUSG00000048814	Lonrf2	LON peptidase N-terminal domain and ring finger 2	751	590	557	832	533	NoDiff
ID_chr1_38897674_38898219	chr1	38897674	38898219	546	*	124.921	-0.164791	0.248571	-0.662953	0.507361	0.725583	Promoter (<=1kb)	1	38863867	38898010	34144	2	98388	ENSMUST00000027249.11	0	ENSMUSG00000026080	Chst10	carbohydrate sulfotransferase 10	155	109	108	159	103	NoDiff
ID_chr1_38902558_38902867	chr1	38902558	38902867	310	*	43.4729	-0.637417	0.412587	-1.54493	0.122364	0.314094	Distal Intergenic	1	38863877	38898161	34285	2	98388	ENSMUST00000194361.5	-4397	ENSMUSG00000026080	Chst10	carbohydrate sulfotransferase 10	44	44	23	64	44	NoDiff
ID_chr1_38987272_38988140	chr1	38987272	38988140	869	*	861.092	-0.103249	0.13907	-0.742423	0.457831	0.687513	Promoter (<=1kb)	1	38987841	38994917	7077	1	68833	ENSMUST00000193489.1	0	ENSMUSG00000026078	Pdcl3	phosducin-like 3	931	753	901	1004	737	NoDiff
ID_chr1_39007347_39007789	chr1	39007347	39007789	443	*	33.1525	-1.52913	0.45953	-3.3276	0.00087599	0.00848015	Distal Intergenic	1	38995160	38996646	1487	1	68833	ENSMUST00000193073.1	12187	ENSMUSG00000026078	Pdcl3	phosducin-like 3	17	22	19	59	46	NoDiff
ID_chr1_39089625_39090309	chr1	39089625	39090309	685	*	193.921	-0.861465	0.211514	-4.07284	4.64426e-05	0.000806797	Distal Intergenic	1	38995160	38996646	1487	1	68833	ENSMUST00000193073.1	94465	ENSMUSG00000026078	Pdcl3	phosducin-like 3	182	152	121	290	223	NoDiff
ID_chr1_39105421_39105838	chr1	39105421	39105838	418	*	60.9333	-1.48787	0.393634	-3.77982	0.000156941	0.0022002	Distal Intergenic	1	39186896	39186992	97	2	102466631	ENSMUST00000184059.1	81154	ENSMUSG00000098833	Mir6349	microRNA 6349	30	44	34	78	104	NoDiff
ID_chr1_39192395_39193127	chr1	39192395	39193127	733	*	50.2306	-1.05716	0.384464	-2.74969	0.00596519	0.0368914	Promoter (<=1kb)	1	39193731	39287615	93885	1	18143	ENSMUST00000173050.7	-604	ENSMUSG00000026077	Npas2	neuronal PAS domain protein 2	38	27	43	77	63	NoDiff
ID_chr1_39196782_39197210	chr1	39196782	39197210	429	*	75.3239	-0.728569	0.327798	-2.22262	0.0262415	0.108987	Intron (ENSMUST00000173050.7/18143, intron 1 of 2)	1	39194212	39363236	169025	1	18143	ENSMUST00000056815.8	2570	ENSMUSG00000026077	Npas2	neuronal PAS domain protein 2	75	55	55	88	97	NoDiff
ID_chr1_39313602_39314058	chr1	39313602	39314058	457	*	44.2767	0.405039	0.408442	0.991668	0.321359	0.564576	Intron (ENSMUST00000056815.8/18143, intron 7 of 20)	1	39341555	39345466	3912	1	18143	ENSMUST00000172825.1	-27497	ENSMUSG00000026077	Npas2	neuronal PAS domain protein 2	46	62	43	42	30	NoDiff
ID_chr1_39367358_39368314	chr1	39367358	39368314	957	*	793.152	0.0232979	0.141485	0.164666	0.869207	0.942693	Promoter (<=1kb)	1	39367842	39371911	4070	1	114641	ENSMUST00000086535.11	0	ENSMUSG00000073702	Rpl31	ribosomal protein L31	901	732	836	840	671	NoDiff
ID_chr1_39384787_39385164	chr1	39384787	39385164	378	*	28.7276	-0.937014	0.508203	-1.84378	0.0652152	0.207096	3' UTR	1	39391198	39392631	1434	2	54610	ENSMUST00000195854.1	7467	ENSMUSG00000003134	Tbc1d8	TBC1 domain family, member 8	19	30	16	55	26	NoDiff
ID_chr1_39396091_39396835	chr1	39396091	39396835	745	*	229.522	-0.57554	0.244968	-2.34945	0.0188009	0.085465	Intron (ENSMUST00000054462.10/54610, intron 5 of 19)	1	39391198	39392631	1434	2	54610	ENSMUST00000195854.1	-3460	ENSMUSG00000003134	Tbc1d8	TBC1 domain family, member 8	300	141	164	307	244	NoDiff
ID_chr1_39408526_39409255	chr1	39408526	39409255	730	*	90.2115	-0.184716	0.281528	-0.656117	0.511749	0.728992	Intron (ENSMUST00000054462.10/54610, intron 2 of 19)	1	39391198	39392631	1434	2	54610	ENSMUST00000195854.1	-15895	ENSMUSG00000003134	Tbc1d8	TBC1 domain family, member 8	94	86	85	121	71	NoDiff
ID_chr1_39417752_39418365	chr1	39417752	39418365	614	*	207.078	-0.478299	0.216867	-2.2055	0.0274193	0.112503	Intron (ENSMUST00000054462.10/54610, intron 2 of 19)	1	39391198	39392631	1434	2	54610	ENSMUST00000195854.1	-25121	ENSMUSG00000003134	Tbc1d8	TBC1 domain family, member 8	238	151	169	260	218	NoDiff
ID_chr1_39428128_39428744	chr1	39428128	39428744	617	*	73.3598	-0.0952403	0.312259	-0.305004	0.760363	0.886928	Intron (ENSMUST00000054462.10/54610, intron 1 of 19)	1	39391198	39392631	1434	2	54610	ENSMUST00000195854.1	-35497	ENSMUSG00000003134	Tbc1d8	TBC1 domain family, member 8	82	78	62	96	55	NoDiff
ID_chr1_39450051_39450695	chr1	39450051	39450695	645	*	133.862	-0.653346	0.272266	-2.39966	0.0164102	0.0773942	Intron (ENSMUST00000054462.10/54610, intron 1 of 19)	1	39372296	39478661	106366	2	54610	ENSMUST00000192531.5	27966	ENSMUSG00000003134	Tbc1d8	TBC1 domain family, member 8	104	147	85	205	131	NoDiff
ID_chr1_39455389_39456230	chr1	39455389	39456230	842	*	85.3321	-0.154327	0.319345	-0.483259	0.628912	0.80707	Intron (ENSMUST00000054462.10/54610, intron 1 of 19)	1	39372296	39478661	106366	2	54610	ENSMUST00000192531.5	22431	ENSMUSG00000003134	Tbc1d8	TBC1 domain family, member 8	91	105	58	118	63	NoDiff
ID_chr1_39468936_39469542	chr1	39468936	39469542	607	*	188.671	0.174293	0.222995	0.781599	0.43445	0.667722	Intron (ENSMUST00000054462.10/54610, intron 1 of 19)	1	39372296	39478661	106366	2	54610	ENSMUST00000192531.5	9119	ENSMUSG00000003134	Tbc1d8	TBC1 domain family, member 8	196	218	196	229	120	NoDiff
ID_chr1_39478503_39479106	chr1	39478503	39479106	604	*	290.519	-0.230937	0.181912	-1.2695	0.204264	0.432907	Promoter (<=1kb)	1	39371492	39478755	107264	2	54610	ENSMUST00000054462.10	0	ENSMUSG00000003134	Tbc1d8	TBC1 domain family, member 8	274	294	269	357	261	NoDiff
ID_chr1_39482052_39482910	chr1	39482052	39482910	859	*	326.666	-0.303059	0.185452	-1.63417	0.102223	0.279827	Distal Intergenic	1	39371492	39478755	107264	2	54610	ENSMUST00000054462.10	-3297	ENSMUSG00000003134	Tbc1d8	TBC1 domain family, member 8	294	353	274	438	284	NoDiff
ID_chr1_39487280_39488036	chr1	39487280	39488036	757	*	214.208	0.00609536	0.195422	0.0311908	0.975117	0.990548	Distal Intergenic	1	39371492	39478755	107264	2	54610	ENSMUST00000054462.10	-8525	ENSMUSG00000003134	Tbc1d8	TBC1 domain family, member 8	247	222	197	255	164	NoDiff
ID_chr1_39493115_39493923	chr1	39493115	39493923	809	*	167.503	0.744188	0.250095	2.97562	0.00292399	0.021623	Distal Intergenic	1	39371492	39478755	107264	2	54610	ENSMUST00000054462.10	-14360	ENSMUSG00000003134	Tbc1d8	TBC1 domain family, member 8	239	211	173	172	70	NoDiff
ID_chr1_39503062_39503796	chr1	39503062	39503796	735	*	507.693	0.689676	0.20035	3.44236	0.000576671	0.00608692	Distal Intergenic	1	39371492	39478755	107264	2	54610	ENSMUST00000054462.10	-24307	ENSMUSG00000003134	Tbc1d8	TBC1 domain family, member 8	678	762	421	436	290	NoDiff
ID_chr1_39525634_39526500	chr1	39525634	39526500	867	*	462.226	0.0835108	0.17093	0.488569	0.625147	0.804765	Distal Intergenic	1	39534992	39546889	11898	1	52846	ENSMUST00000161515.7	-8492	ENSMUSG00000003135	Cnot11	CCR4-NOT transcription complex, subunit 11	526	555	386	535	341	NoDiff
ID_chr1_39535361_39536219	chr1	39535361	39536219	859	*	603.117	-0.277346	0.143549	-1.93206	0.0533517	0.180226	Promoter (<=1kb)	1	39535802	39546873	11072	1	52846	ENSMUST00000003219.13	0	ENSMUSG00000003135	Cnot11	CCR4-NOT transcription complex, subunit 11	636	602	487	772	540	NoDiff
ID_chr1_39577299_39577852	chr1	39577299	39577852	554	*	1177.67	0.214723	0.124546	1.72406	0.0846977	0.247375	Promoter (<=1kb)	1	39551296	39577405	26110	2	67702	ENSMUST00000062525.10	0	ENSMUSG00000048234	Rnf149	ring finger protein 149	1406	1346	1114	1282	825	NoDiff
ID_chr1_39578490_39578900	chr1	39578490	39578900	411	*	348.318	0.118724	0.21109	0.562433	0.573821	0.772888	Promoter (1-2kb)	1	39551296	39577405	26110	2	67702	ENSMUST00000062525.10	-1085	ENSMUSG00000048234	Rnf149	ring finger protein 149	375	464	275	423	235	NoDiff
ID_chr1_39614270_39615108	chr1	39614270	39615108	839	*	143.835	-0.813427	0.245247	-3.31677	0.000910657	0.00874523	Distal Intergenic	1	39618406	39651474	33069	2	263764	ENSMUST00000053355.5	36366	ENSMUSG00000050967	Creg2	cellular repressor of E1A-stimulated genes 2	124	131	88	243	141	NoDiff
ID_chr1_39636088_39637228	chr1	39636088	39637228	1141	*	135.894	-0.011952	0.287221	-0.0416127	0.966807	0.987153	Intron (ENSMUST00000053355.5/263764, intron 2 of 3)	1	39618406	39651474	33069	2	263764	ENSMUST00000053355.5	14246	ENSMUSG00000050967	Creg2	cellular repressor of E1A-stimulated genes 2	141	175	102	123	133	NoDiff
ID_chr1_39650557_39651284	chr1	39650557	39651284	728	*	74.9645	-0.704245	0.342855	-2.05406	0.0399698	0.147482	Promoter (<=1kb)	1	39618406	39651474	33069	2	263764	ENSMUST00000053355.5	190	ENSMUSG00000050967	Creg2	cellular repressor of E1A-stimulated genes 2	96	47	46	104	84	NoDiff
ID_chr1_39698457_39698935	chr1	39698457	39698935	479	*	57.5065	0.357211	0.379168	0.942092	0.346146	0.58984	Intron (ENSMUST00000151913.2/619289, intron 4 of 14)	1	39680932	39691871	10940	2	619289	ENSMUST00000126760.1	-6586	ENSMUSG00000057173	Rfx8	regulatory factor X 8	81	76	40	53	42	NoDiff
ID_chr1_39713750_39714563	chr1	39713750	39714563	814	*	194.904	-0.09078	0.210651	-0.430949	0.666505	0.830856	Intron (ENSMUST00000151913.2/619289, intron 2 of 14)	1	39665301	39720997	55697	2	619289	ENSMUST00000151913.2	6434	ENSMUSG00000057173	Rfx8	regulatory factor X 8	241	193	159	245	153	NoDiff
ID_chr1_39734192_39734958	chr1	39734192	39734958	767	*	252.867	-0.378897	0.187338	-2.02253	0.0431217	0.155703	Distal Intergenic	1	39665301	39720997	55697	2	619289	ENSMUST00000151913.2	-13195	ENSMUSG00000057173	Rfx8	regulatory factor X 8	274	212	215	317	249	NoDiff
ID_chr1_39735985_39736593	chr1	39735985	39736593	609	*	184.5	-0.909957	0.217284	-4.18787	2.81584e-05	0.000532488	Distal Intergenic	1	39665301	39720997	55697	2	619289	ENSMUST00000151913.2	-14988	ENSMUSG00000057173	Rfx8	regulatory factor X 8	151	147	124	263	227	NoDiff
ID_chr1_39754243_39755101	chr1	39754243	39755101	859	*	362.137	1.19407	0.173514	6.88171	5.91393e-12	9.46544e-10	Distal Intergenic	1	39665301	39720997	55697	2	619289	ENSMUST00000151913.2	-33246	ENSMUSG00000057173	Rfx8	regulatory factor X 8	563	416	473	242	158	NoDiff
ID_chr1_39761244_39762408	chr1	39761244	39762408	1165	*	170.65	-0.870052	0.241407	-3.60408	0.000313256	0.00380131	Distal Intergenic	1	39665301	39720997	55697	2	619289	ENSMUST00000151913.2	-40247	ENSMUSG00000057173	Rfx8	regulatory factor X 8	150	135	112	215	225	NoDiff
ID_chr1_39842213_39842668	chr1	39842213	39842668	456	*	62.3965	1.40774	0.376321	3.74079	0.000183444	0.00249032	Exon (ENSMUST00000191299.6/73426, exon 5 of 5)	1	39839175	39845699	6525	2	73426	ENSMUST00000187091.6	3031	ENSMUSG00000101634	1700066B17Rik	RIKEN cDNA 1700066B17 gene	89	64	103	36	25	NoDiff
ID_chr1_39846939_39847664	chr1	39846939	39847664	726	*	89.4447	-0.21086	0.294629	-0.715679	0.474189	0.700639	Promoter (<=1kb)	1	39842423	39847330	4908	2	73426	ENSMUST00000191299.6	0	ENSMUSG00000101634	1700066B17Rik	RIKEN cDNA 1700066B17 gene	100	98	64	116	75	NoDiff
ID_chr1_39895235_39895968	chr1	39895235	39895968	734	*	259.884	-0.0189707	0.198912	-0.0953725	0.924019	0.968237	Distal Intergenic	1	39900913	40026310	125398	1	26921	ENSMUST00000163854.8	-4945	ENSMUSG00000026074	Map4k4	mitogen-activated protein kinase kinase kinase kinase 4	323	280	204	323	194	NoDiff
ID_chr1_39896471_39897051	chr1	39896471	39897051	581	*	410.576	0.490423	0.216839	2.26169	0.0237168	0.101207	Distal Intergenic	1	39900913	40026310	125398	1	26921	ENSMUST00000163854.8	-3862	ENSMUSG00000026074	Map4k4	mitogen-activated protein kinase kinase kinase kinase 4	485	602	351	448	216	NoDiff
ID_chr1_39901471_39902291	chr1	39901471	39902291	821	*	108.523	-0.242598	0.27407	-0.885168	0.376066	0.617932	Promoter (<=1kb)	1	39901230	40024925	123696	1	26921	ENSMUST00000192509.5	241	ENSMUSG00000026074	Map4k4	mitogen-activated protein kinase kinase kinase kinase 4	119	101	93	113	113	NoDiff
ID_chr1_39915681_39916430	chr1	39915681	39916430	750	*	85.8413	1.05668	0.306273	3.45011	0.000560357	0.00597028	Intron (ENSMUST00000163854.8/26921, intron 2 of 30)	1	39901230	40024925	123696	1	26921	ENSMUST00000192509.5	14451	ENSMUSG00000026074	Map4k4	mitogen-activated protein kinase kinase kinase kinase 4	120	105	111	70	34	NoDiff
ID_chr1_39922743_39923262	chr1	39922743	39923262	520	*	111.696	-0.414204	0.269689	-1.53586	0.124573	0.317657	Intron (ENSMUST00000163854.8/26921, intron 2 of 30)	1	39901230	40024925	123696	1	26921	ENSMUST00000192509.5	21513	ENSMUSG00000026074	Map4k4	mitogen-activated protein kinase kinase kinase kinase 4	122	95	89	127	122	NoDiff
ID_chr1_39936255_39936934	chr1	39936255	39936934	680	*	636.048	0.284948	0.143081	1.99151	0.0464246	0.163954	Intron (ENSMUST00000163854.8/26921, intron 2 of 30)	1	39964155	39983144	18990	1	26921	ENSMUST00000193514.6	-27221	ENSMUSG00000026074	Map4k4	mitogen-activated protein kinase kinase kinase kinase 4	764	632	723	645	450	NoDiff
ID_chr1_39944367_39944749	chr1	39944367	39944749	383	*	45.1817	-0.593341	0.394565	-1.50378	0.132637	0.331461	Intron (ENSMUST00000163854.8/26921, intron 2 of 30)	1	39964155	39983144	18990	1	26921	ENSMUST00000193514.6	-19406	ENSMUSG00000026074	Map4k4	mitogen-activated protein kinase kinase kinase kinase 4	34	39	42	61	48	NoDiff
ID_chr1_39986298_39987107	chr1	39986298	39987107	810	*	65.0272	-1.3485	0.348379	-3.87079	0.000108481	0.00163286	Exon (ENSMUST00000163854.8/26921, exon 10 of 31)	1	39999595	40000561	967	1	26921	ENSMUST00000195356.1	-12488	ENSMUSG00000026074	Map4k4	mitogen-activated protein kinase kinase kinase kinase 4	48	50	27	113	85	NoDiff
ID_chr1_40007913_40008456	chr1	40007913	40008456	544	*	75.3055	-0.675965	0.363506	-1.85957	0.0629466	0.201886	Exon (ENSMUST00000193682.5/26921, exon 19 of 31)	1	40013852	40014698	847	1	26921	ENSMUST00000192884.1	-5396	ENSMUSG00000026074	Map4k4	mitogen-activated protein kinase kinase kinase kinase 4	88	68	36	140	58	NoDiff
ID_chr1_40030192_40030635	chr1	40030192	40030635	444	*	58.9439	-0.194435	0.359378	-0.541032	0.588485	0.781803	Distal Intergenic	1	40023210	40024425	1216	1	26921	ENSMUST00000191657.1	6982	ENSMUSG00000026074	Map4k4	mitogen-activated protein kinase kinase kinase kinase 4	59	64	50	90	39	NoDiff
ID_chr1_40045700_40046146	chr1	40045700	40046146	447	*	89.9409	-0.936542	0.315517	-2.96827	0.00299477	0.022046	Distal Intergenic	1	40023210	40024425	1216	1	26921	ENSMUST00000191657.1	22490	ENSMUSG00000026074	Map4k4	mitogen-activated protein kinase kinase kinase kinase 4	92	67	47	119	119	NoDiff
ID_chr1_40051129_40051516	chr1	40051129	40051516	388	*	199.962	-0.00917259	0.238613	-0.0384412	0.969336	0.988292	Distal Intergenic	1	40074079	40112136	38058	1	16178	ENSMUST00000191671.5	-22563	ENSMUSG00000026073	Il1r2	interleukin 1 receptor, type II	254	233	137	250	147	NoDiff
ID_chr1_40059210_40059871	chr1	40059210	40059871	662	*	80.2103	-0.443192	0.334523	-1.32485	0.185221	0.408278	Distal Intergenic	1	40074079	40112136	38058	1	16178	ENSMUST00000191671.5	-14208	ENSMUSG00000026073	Il1r2	interleukin 1 receptor, type II	92	82	45	93	88	NoDiff
ID_chr1_40084424_40084919	chr1	40084424	40084919	496	*	236.735	-1.19586	0.200807	-5.95527	2.59644e-09	2.02388e-07	Promoter (<=1kb)	1	40084698	40125231	40534	1	16178	ENSMUST00000027243.12	0	ENSMUSG00000026073	Il1r2	interleukin 1 receptor, type II	182	178	125	405	290	NoDiff
ID_chr1_40085594_40086137	chr1	40085594	40086137	544	*	139.995	0.3311	0.275275	1.20279	0.229056	0.463108	Promoter (<=1kb)	1	40076228	40085851	9624	2	100047133	ENSMUST00000181756.2	0	ENSMUSG00000097899	Gm16894	predicted gene, 16894	166	115	190	160	82	NoDiff
ID_chr1_40091097_40091845	chr1	40091097	40091845	749	*	130.681	-0.0777728	0.239452	-0.324795	0.745336	0.87774	Exon (ENSMUST00000193969.1/ENSMUST00000193969.1, exon 1 of 1)	1	40085985	40102436	16452	1	16178	ENSMUST00000194913.1	5112	ENSMUSG00000026073	Il1r2	interleukin 1 receptor, type II	147	131	119	166	100	NoDiff
ID_chr1_40213364_40214006	chr1	40213364	40214006	643	*	60.9344	-0.271072	0.349201	-0.776264	0.437593	0.669988	Distal Intergenic	1	40225080	40317257	92178	1	16177	ENSMUST00000027241.10	-11074	ENSMUSG00000026072	Il1r1	interleukin 1 receptor, type I	71	63	42	87	48	NoDiff
ID_chr1_40224556_40225372	chr1	40224556	40225372	817	*	241.479	-0.679504	0.188104	-3.61238	0.000303398	0.00371252	Promoter (<=1kb)	1	40225080	40317257	92178	1	16177	ENSMUST00000027241.10	0	ENSMUSG00000026072	Il1r1	interleukin 1 receptor, type I	207	201	193	348	256	NoDiff
ID_chr1_40230181_40230773	chr1	40230181	40230773	593	*	139.277	0.0428056	0.261441	0.16373	0.869944	0.943088	Intron (ENSMUST00000027241.10/16177, intron 1 of 10)	1	40225080	40317257	92178	1	16177	ENSMUST00000027241.10	5101	ENSMUSG00000026072	Il1r1	interleukin 1 receptor, type I	138	131	163	132	127	NoDiff
ID_chr1_40240523_40240888	chr1	40240523	40240888	366	*	40.8302	-0.203978	0.425474	-0.479413	0.631645	0.808818	Exon (ENSMUST00000191850.1/ENSMUST00000191850.1, exon 1 of 1)	1	40225080	40317257	92178	1	16177	ENSMUST00000027241.10	15443	ENSMUSG00000026072	Il1r1	interleukin 1 receptor, type I	44	48	28	60	29	NoDiff
ID_chr1_40262842_40263649	chr1	40262842	40263649	808	*	136.364	-0.765261	0.277321	-2.75948	0.00578935	0.0361343	Intron (ENSMUST00000027241.10/16177, intron 1 of 10)	1	40266586	40316201	49616	1	16177	ENSMUST00000114795.2	-2937	ENSMUSG00000026072	Il1r1	interleukin 1 receptor, type I	138	113	83	264	106	NoDiff
ID_chr1_40266496_40267040	chr1	40266496	40267040	545	*	113.283	-0.391837	0.299806	-1.30697	0.191224	0.415979	Promoter (<=1kb)	1	40266586	40316201	49616	1	16177	ENSMUST00000114795.2	0	ENSMUSG00000026072	Il1r1	interleukin 1 receptor, type I	160	84	74	139	115	NoDiff
ID_chr1_40270995_40271538	chr1	40270995	40271538	544	*	203.801	0.39634	0.250023	1.58522	0.112917	0.298142	Intron (ENSMUST00000027241.10/16177, intron 1 of 10)	1	40266657	40277178	10522	1	16177	ENSMUST00000195402.1	4338	ENSMUSG00000026072	Il1r1	interleukin 1 receptor, type I	302	238	168	245	103	NoDiff
ID_chr1_40284216_40284613	chr1	40284216	40284613	398	*	37.9345	-1.38603	0.43018	-3.22198	0.0012731	0.0113813	Intron (ENSMUST00000027241.10/16177, intron 2 of 10)	1	40266657	40277178	10522	1	16177	ENSMUST00000195402.1	17559	ENSMUSG00000026072	Il1r1	interleukin 1 receptor, type I	21	27	23	75	44	NoDiff
ID_chr1_40294514_40295389	chr1	40294514	40295389	876	*	207.892	0.4992	0.232886	2.14354	0.0320698	0.126353	Exon (ENSMUST00000027241.10/16177, exon 5 of 11)	1	40266657	40277178	10522	1	16177	ENSMUST00000195402.1	27857	ENSMUSG00000026072	Il1r1	interleukin 1 receptor, type I	233	301	193	204	124	NoDiff
ID_chr1_40321750_40322300	chr1	40321750	40322300	551	*	121.485	0.0955228	0.274312	0.348227	0.72767	0.867746	Distal Intergenic	1	40324610	40329441	4832	1	107527	ENSMUST00000192551.1	-2310	ENSMUSG00000070942	Il1rl2	interleukin 1 receptor-like 2	130	160	96	140	89	NoDiff
ID_chr1_40324456_40325410	chr1	40324456	40325410	955	*	99.361	-0.27011	0.272724	-0.990417	0.32197	0.565317	Promoter (<=1kb)	1	40324610	40329441	4832	1	107527	ENSMUST00000192551.1	0	ENSMUSG00000070942	Il1rl2	interleukin 1 receptor-like 2	111	91	84	142	78	NoDiff
ID_chr1_40355577_40356467	chr1	40355577	40356467	891	*	387.553	0.499723	0.18981	2.63275	0.00846968	0.0477941	Intron (ENSMUST00000095020.8/107527, intron 8 of 10)	1	40325611	40329171	3561	1	107527	ENSMUST00000193388.1	29966	ENSMUSG00000070942	Il1rl2	interleukin 1 receptor-like 2	570	415	388	425	200	NoDiff
ID_chr1_40404591_40405035	chr1	40404591	40405035	445	*	39.1821	-0.619391	0.412148	-1.50284	0.132881	0.331934	Distal Intergenic	1	40429570	40446723	17154	1	17082	ENSMUST00000174335.7	-24535	ENSMUSG00000026069	Il1rl1	interleukin 1 receptor-like 1	35	35	30	62	36	NoDiff
ID_chr1_40409867_40410340	chr1	40409867	40410340	474	*	85.7969	-0.111259	0.288416	-0.385758	0.699676	0.85076	Distal Intergenic	1	40429570	40446723	17154	1	17082	ENSMUST00000174335.7	-19230	ENSMUSG00000026069	Il1rl1	interleukin 1 receptor-like 1	90	90	77	100	74	NoDiff
ID_chr1_40429110_40429535	chr1	40429110	40429535	426	*	43.5883	0.768256	0.552893	1.38952	0.164675	0.379324	Promoter (<=1kb)	1	40429570	40446723	17154	1	17082	ENSMUST00000174335.7	-35	ENSMUSG00000026069	Il1rl1	interleukin 1 receptor-like 1	39	28	90	19	36	NoDiff
ID_chr1_40465513_40465945	chr1	40465513	40465945	433	*	43.919	-0.454893	0.389743	-1.16716	0.243145	0.48019	Promoter (<=1kb)	1	40465552	40491578	26027	1	16182	ENSMUST00000167723.7	0	ENSMUSG00000026070	Il18r1	interleukin 18 receptor 1	40	38	40	60	42	NoDiff
ID_chr1_40469980_40470469	chr1	40469980	40470469	490	*	85.6485	0.74467	0.320149	2.32601	0.020018	0.0895708	Intron (ENSMUST00000167723.7/16182, intron 2 of 9)	1	40466006	40500854	34849	1	16182	ENSMUST00000108044.3	3974	ENSMUSG00000026070	Il18r1	interleukin 18 receptor 1	134	73	111	67	51	NoDiff
ID_chr1_40475620_40476009	chr1	40475620	40476009	390	*	45.7712	-0.0655603	0.394688	-0.166107	0.868073	0.942336	Intron (ENSMUST00000167723.7/16182, intron 4 of 9)	1	40466006	40500854	34849	1	16182	ENSMUST00000108044.3	9614	ENSMUSG00000026070	Il18r1	interleukin 18 receptor 1	60	37	43	48	42	NoDiff
ID_chr1_40501257_40502282	chr1	40501257	40502282	1026	*	196.18	-0.327133	0.22812	-1.43404	0.151561	0.360532	Distal Intergenic	1	40515362	40551705	36344	1	16174	ENSMUST00000027237.11	-13080	ENSMUSG00000026068	Il18rap	interleukin 18 receptor accessory protein	203	204	147	303	146	NoDiff
ID_chr1_40515025_40515614	chr1	40515025	40515614	590	*	116.287	-0.81701	0.272381	-2.99951	0.00270417	0.0203317	Promoter (<=1kb)	1	40515362	40551705	36344	1	16174	ENSMUST00000027237.11	0	ENSMUSG00000026068	Il18rap	interleukin 18 receptor accessory protein	77	105	91	172	131	NoDiff
ID_chr1_40600301_40600865	chr1	40600301	40600865	565	*	53.7781	0.278838	0.426906	0.653161	0.513652	0.730533	Promoter (<=1kb)	1	40600602	40602903	2302	1	110895	ENSMUST00000193371.1	0	ENSMUSG00000026065	Slc9a4	solute carrier family 9 (sodium/hydrogen exchanger), member 4	68	81	32	69	28	NoDiff
ID_chr1_40634681_40635169	chr1	40634681	40635169	489	*	80.3261	-0.217022	0.30976	-0.700615	0.483543	0.70743	Distal Intergenic	1	40600602	40602903	2302	1	110895	ENSMUST00000193371.1	34079	ENSMUSG00000026065	Slc9a4	solute carrier family 9 (sodium/hydrogen exchanger), member 4	69	88	75	109	64	NoDiff
ID_chr1_40680554_40682339	chr1	40680554	40682339	1786	*	161.743	-0.192857	0.226606	-0.851067	0.394732	0.634129	Promoter (<=1kb)	1	40680574	40769273	88700	1	226999	ENSMUST00000027231.12	0	ENSMUSG00000026062	Slc9a2	solute carrier family 9 (sodium/hydrogen exchanger), member 2	197	152	129	215	130	NoDiff
ID_chr1_40790277_40791088	chr1	40790277	40791088	812	*	388.747	0.0516931	0.183722	0.281366	0.77843	0.896569	Promoter (<=1kb)	1	40772038	40790663	18626	2	211798	ENSMUST00000039672.5	0	ENSMUSG00000041945	Mfsd9	major facilitator superfamily domain containing 9	452	318	450	444	299	NoDiff
ID_chr1_40841037_40841657	chr1	40841037	40841657	621	*	135.836	-0.721075	0.251329	-2.86905	0.00411706	0.0279255	Intron (ENSMUST00000114765.3/381339, intron 4 of 4)	1	40805601	40856887	51287	1	381339	ENSMUST00000114765.3	35436	ENSMUSG00000079588	Tmem182	transmembrane protein 182	118	88	127	207	140	NoDiff
ID_chr1_42713180_42713578	chr1	42713180	42713578	399	*	31.5274	-0.893766	0.458921	-1.94754	0.0514703	0.175838	Promoter (<=1kb)	1	42707061	42713454	6394	2	66620	ENSMUST00000180589.1	0	ENSMUSG00000097063	Pantr2	POU domain, class 3, transcription factor 3 adjacent noncoding transcript 2	27	24	22	57	30	NoDiff
ID_chr1_42744929_42745383	chr1	42744929	42745383	455	*	46.3285	-0.70414	0.381597	-1.84524	0.0650019	0.206547	Distal Intergenic	1	42750712	42752881	2170	1	104940697	ENSMUST00000188773.1	-5329	ENSMUSG00000099784	Dalir	DNMT1 associated long intergenic non-coding RNA	45	32	38	71	47	NoDiff
ID_chr1_42850843_42851707	chr1	42850843	42851707	865	*	758.005	0.158179	0.140694	1.12428	0.260896	0.500427	Promoter (<=1kb)	1	42851233	42905682	54450	1	69527	ENSMUST00000057208.12	0	ENSMUSG00000060679	Mrps9	mitochondrial ribosomal protein S9	925	708	818	779	591	NoDiff
ID_chr1_42865963_42866504	chr1	42865963	42866504	542	*	58.4187	-0.293852	0.344258	-0.853582	0.393337	0.632952	Intron (ENSMUST00000057208.12/69527, intron 2 of 10)	1	42862514	42899128	36615	1	69527	ENSMUST00000187414.1	3449	ENSMUSG00000060679	Mrps9	mitochondrial ribosomal protein S9	53	57	55	76	52	NoDiff
ID_chr1_42952520_42953274	chr1	42952520	42953274	755	*	118.872	-0.635035	0.28495	-2.22859	0.0258414	0.107755	Promoter (<=1kb)	1	42952872	42955155	2284	1	93690	ENSMUST00000188621.1	0	ENSMUSG00000041907	Gpr45	G protein-coupled receptor 45	133	96	75	138	146	NoDiff
ID_chr1_42984117_42984479	chr1	42984117	42984479	363	*	121.107	-0.747256	0.251933	-2.96609	0.00301612	0.0221419	Intron (ENSMUST00000179766.2/93690, intron 1 of 1)	1	42953139	43030781	77643	1	93690	ENSMUST00000179655.1	30978	ENSMUSG00000041907	Gpr45	G protein-coupled receptor 45	123	93	81	178	132	NoDiff
ID_chr1_43070714_43071115	chr1	43070714	43071115	402	*	49.3127	-0.199626	0.369038	-0.540936	0.588552	0.781848	Intron (ENSMUST00000095014.7/73122, intron 4 of 12)	1	43054708	43060933	6226	2	73122	ENSMUST00000188598.1	-9781	ENSMUSG00000070939	Tgfbrap1	transforming growth factor, beta receptor associated protein 1	52	44	48	61	43	NoDiff
ID_chr1_43091441_43093188	chr1	43091441	43093188	1748	*	249.483	0.0256746	0.187095	0.137228	0.890851	0.953077	Promoter (<=1kb)	1	43047220	43092729	45510	2	73122	ENSMUST00000186694.6	0	ENSMUSG00000070939	Tgfbrap1	transforming growth factor, beta receptor associated protein 1	303	254	225	301	185	NoDiff
ID_chr1_43098199_43099116	chr1	43098199	43099116	918	*	1802.07	0.467495	0.113159	4.13132	3.60684e-05	0.000654768	Promoter (<=1kb)	1	43047200	43098622	51423	2	73122	ENSMUST00000095014.7	0	ENSMUSG00000070939	Tgfbrap1	transforming growth factor, beta receptor associated protein 1	2314	1901	2062	1685	1170	NoDiff
ID_chr1_43163278_43164279	chr1	43163278	43164279	1002	*	189.685	-0.354944	0.230513	-1.5398	0.123609	0.316224	Promoter (<=1kb)	1	43123074	43163961	40888	2	14200	ENSMUST00000008280.13	0	ENSMUSG00000008136	Fhl2	four and a half LIM domains 2	232	179	124	259	169	NoDiff
ID_chr1_43414070_43414511	chr1	43414070	43414511	442	*	63.7875	0.0824955	0.331825	0.248611	0.803661	0.910001	Distal Intergenic	1	43444579	43533632	89054	1	17974	ENSMUST00000187435.6	-30068	ENSMUSG00000066877	Nck2	non-catalytic region of tyrosine kinase adaptor protein 2	66	67	68	71	49	NoDiff
ID_chr1_43445183_43445721	chr1	43445183	43445721	539	*	123.847	-0.238978	0.261281	-0.914643	0.360379	0.603598	Promoter (<=1kb)	1	43445751	43462194	16444	1	17974	ENSMUST00000136648.7	-30	ENSMUSG00000066877	Nck2	non-catalytic region of tyrosine kinase adaptor protein 2	131	113	115	189	86	NoDiff
ID_chr1_43446247_43446758	chr1	43446247	43446758	512	*	61.926	-0.052614	0.336932	-0.156156	0.87591	0.945681	Promoter (<=1kb)	1	43445751	43570515	124765	1	17974	ENSMUST00000086421.8	496	ENSMUSG00000066877	Nck2	non-catalytic region of tyrosine kinase adaptor protein 2	63	58	67	72	51	NoDiff
ID_chr1_43467647_43468374	chr1	43467647	43468374	728	*	110.666	0.249861	0.286421	0.872355	0.383015	0.623714	Intron (ENSMUST00000187435.6/17974, intron 1 of 2)	1	43445751	43570515	124765	1	17974	ENSMUST00000086421.8	21896	ENSMUSG00000066877	Nck2	non-catalytic region of tyrosine kinase adaptor protein 2	158	123	90	136	64	NoDiff
ID_chr1_43473978_43474791	chr1	43473978	43474791	814	*	92.8923	0.165488	0.307087	0.538897	0.589958	0.782774	Intron (ENSMUST00000187435.6/17974, intron 1 of 2)	1	43445751	43570515	124765	1	17974	ENSMUST00000086421.8	28227	ENSMUSG00000066877	Nck2	non-catalytic region of tyrosine kinase adaptor protein 2	120	70	111	90	76	NoDiff
ID_chr1_43500097_43500736	chr1	43500097	43500736	640	*	228.951	0.711347	0.202288	3.5165	0.000437279	0.00491949	Intron (ENSMUST00000187435.6/17974, intron 1 of 2)	1	43532405	43554062	21658	1	17974	ENSMUST00000202540.1	-31669	ENSMUSG00000066877	Nck2	non-catalytic region of tyrosine kinase adaptor protein 2	353	251	243	198	127	NoDiff
ID_chr1_43520560_43521637	chr1	43520560	43521637	1078	*	336.391	0.313378	0.184925	1.69462	0.0901466	0.257556	Intron (ENSMUST00000187435.6/17974, intron 2 of 2)	1	43532405	43554062	21658	1	17974	ENSMUST00000202540.1	-10768	ENSMUSG00000066877	Nck2	non-catalytic region of tyrosine kinase adaptor protein 2	405	382	345	396	193	NoDiff
ID_chr1_43533896_43534685	chr1	43533896	43534685	790	*	219.959	1.87873	0.240601	7.80849	5.78778e-15	2.01381e-12	Promoter (<=1kb)	1	43533569	43569342	35774	1	17974	ENSMUST00000114744.2	327	ENSMUSG00000066877	Nck2	non-catalytic region of tyrosine kinase adaptor protein 2	412	234	323	103	63	NoDiff
ID_chr1_43535657_43535950	chr1	43535657	43535950	294	*	64.8805	0.922413	0.359757	2.56398	0.0103478	0.0554346	Intron (ENSMUST00000086421.8/17974, intron 3 of 4)	1	43533569	43569342	35774	1	17974	ENSMUST00000114744.2	2088	ENSMUSG00000066877	Nck2	non-catalytic region of tyrosine kinase adaptor protein 2	108	88	55	51	32	NoDiff
ID_chr1_43542296_43542740	chr1	43542296	43542740	445	*	33.7453	-0.142384	0.457844	-0.310987	0.755811	0.883896	Intron (ENSMUST00000086421.8/17974, intron 3 of 4)	1	43533569	43569342	35774	1	17974	ENSMUST00000114744.2	8727	ENSMUSG00000066877	Nck2	non-catalytic region of tyrosine kinase adaptor protein 2	34	26	40	46	25	NoDiff
ID_chr1_43554110_43554508	chr1	43554110	43554508	399	*	39.5577	-0.526556	0.422972	-1.2449	0.21317	0.443655	Exon (ENSMUST00000086421.8/17974, exon 4 of 5)	1	43533569	43569342	35774	1	17974	ENSMUST00000114744.2	20541	ENSMUSG00000066877	Nck2	non-catalytic region of tyrosine kinase adaptor protein 2	41	40	24	61	35	NoDiff
ID_chr1_43777784_43778903	chr1	43777784	43778903	1120	*	121.838	-1.64304	0.286567	-5.73353	9.83645e-09	6.39699e-07	Intron (ENSMUST00000126008.7/67883, intron 7 of 14)	1	43730602	43742578	11977	1	78896	ENSMUST00000027217.8	47182	ENSMUSG00000026051	Ecrg4	ECRG4 augurin precursor	65	56	81	193	194	NoDiff
ID_chr1_43810917_43812072	chr1	43810917	43812072	1156	*	170.527	0.25056	0.235781	1.06268	0.287928	0.530755	Intron (ENSMUST00000126008.7/67883, intron 1 of 14)	1	43771730	43827016	55287	2	67883	ENSMUST00000136179.7	14944	ENSMUSG00000057363	Uxs1	UDP-glucuronate decarboxylase 1	164	208	187	183	117	NoDiff
ID_chr1_43814146_43814595	chr1	43814146	43814595	450	*	48.3142	0.111298	0.394099	0.282411	0.777629	0.896203	Intron (ENSMUST00000126008.7/67883, intron 1 of 14)	1	43771730	43827016	55287	2	67883	ENSMUST00000136179.7	12421	ENSMUSG00000057363	Uxs1	UDP-glucuronate decarboxylase 1	49	63	42	61	31	NoDiff
ID_chr1_43827038_43828196	chr1	43827038	43828196	1159	*	2167.69	0.105422	0.105824	0.99621	0.319148	0.562481	Promoter (<=1kb)	1	43746966	43827800	80835	2	67883	ENSMUST00000126008.7	0	ENSMUSG00000057363	Uxs1	UDP-glucuronate decarboxylase 1	2558	2154	2202	2429	1624	NoDiff
ID_chr1_43888335_43888736	chr1	43888335	43888736	402	*	75.1334	-0.262873	0.34744	-0.756598	0.449291	0.679833	Exon (ENSMUST00000191395.1/ENSMUST00000191395.1, exon 1 of 1)	1	43933647	43949405	15759	1	22019	ENSMUST00000185579.6	-44911	ENSMUSG00000041763	Tpp2	tripeptidyl peptidase II	107	70	43	103	62	NoDiff
ID_chr1_43916978_43917471	chr1	43916978	43917471	494	*	39.7197	-0.0776589	0.410478	-0.189191	0.849943	0.933747	Distal Intergenic	1	43933647	43949405	15759	1	22019	ENSMUST00000185579.6	-16176	ENSMUSG00000041763	Tpp2	tripeptidyl peptidase II	42	41	37	44	35	NoDiff
ID_chr1_43933443_43934400	chr1	43933443	43934400	958	*	3268.04	0.0873202	0.113422	0.76987	0.441377	0.672631	Promoter (<=1kb)	1	43933647	43949405	15759	1	22019	ENSMUST00000185579.6	0	ENSMUSG00000041763	Tpp2	tripeptidyl peptidase II	3563	3233	3534	3775	2409	NoDiff
ID_chr1_44041889_44042923	chr1	44041889	44042923	1035	*	122.084	-0.107488	0.259478	-0.414247	0.678693	0.838127	Distal Intergenic	1	44010510	44020034	9525	2	433294	ENSMUST00000159881.1	-21855	ENSMUSG00000047343	Mettl21c	methyltransferase like 21C	110	129	125	156	95	NoDiff
ID_chr1_44101625_44102851	chr1	44101625	44102851	1227	*	1248.04	0.242282	0.122933	1.97085	0.0487413	0.169403	Promoter (<=1kb)	1	44086613	44102391	15779	2	75623	ENSMUST00000027215.11	0	ENSMUSG00000026049	Tex30	testis expressed 30	1587	1206	1337	1296	896	NoDiff
ID_chr1_44118390_44120194	chr1	44118390	44120194	1805	*	1458.5	0.28965	0.127875	2.2651	0.0235067	0.100641	Promoter (<=1kb)	1	44118957	44126566	7610	1	246229	ENSMUST00000155917.7	0	ENSMUSG00000041684	Bivm	basic, immunoglobulin-like variable motif containing	1731	1453	1679	1582	956	NoDiff
ID_chr1_44147582_44148395	chr1	44147582	44148395	814	*	479.472	0.0114948	0.165101	0.0696231	0.944494	0.977325	Promoter (<=1kb)	1	44147847	44181260	33414	1	22592	ENSMUST00000027214.3	0	ENSMUSG00000026048	Ercc5	excision repair cross-complementing rodent repair deficiency, complementation group 5	584	408	503	593	350	NoDiff
ID_chr1_44491100_44491658	chr1	44491100	44491658	559	*	28.234	-1.03652	0.484376	-2.13991	0.0323624	0.127026	Distal Intergenic	1	44551511	44796838	245328	1	70676	ENSMUST00000074525.9	-59853	ENSMUSG00000056870	Gulp1	GULP, engulfment adaptor PTB domain containing 1	25	18	19	52	29	NoDiff
ID_chr1_44551294_44552778	chr1	44551294	44552778	1485	*	237.737	-0.124081	0.197629	-0.627848	0.530104	0.743433	Promoter (<=1kb)	1	44551511	44796838	245328	1	70676	ENSMUST00000074525.9	0	ENSMUSG00000056870	Gulp1	GULP, engulfment adaptor PTB domain containing 1	229	234	243	274	209	NoDiff
ID_chr1_44584761_44585267	chr1	44584761	44585267	507	*	146.395	0.211326	0.247239	0.854744	0.392693	0.632575	Intron (ENSMUST00000074525.9/70676, intron 1 of 10)	1	44552597	44708632	156036	1	70676	ENSMUST00000161066.7	32164	ENSMUSG00000056870	Gulp1	GULP, engulfment adaptor PTB domain containing 1	182	141	156	127	126	NoDiff
ID_chr1_44608168_44608505	chr1	44608168	44608505	338	*	18.4185	-1.11679	0.657037	-1.69974	0.0891802	0.255523	Intron (ENSMUST00000074525.9/70676, intron 1 of 10)	1	44552597	44708632	156036	1	70676	ENSMUST00000161066.7	55571	ENSMUSG00000056870	Gulp1	GULP, engulfment adaptor PTB domain containing 1	10	7	21	25	26	NoDiff
ID_chr1_44692742_44693145	chr1	44692742	44693145	404	*	19.7398	-0.97429	0.614777	-1.58479	0.113015	0.298341	Intron (ENSMUST00000074525.9/70676, intron 2 of 10)	1	44689144	44796825	107682	1	70676	ENSMUST00000162600.1	3598	ENSMUSG00000056870	Gulp1	GULP, engulfment adaptor PTB domain containing 1	8	15	20	31	23	NoDiff
ID_chr1_44959583_44960302	chr1	44959583	44960302	720	*	28.8764	-1.39593	0.520441	-2.68221	0.00731365	0.0428991	Distal Intergenic	1	44739676	44744949	5274	2	75066	ENSMUST00000186732.1	-214634	ENSMUSG00000101701	4930521E06Rik	RIKEN cDNA 4930521E06 gene	11	17	25	55	35	NoDiff
ID_chr1_45205291_45205922	chr1	45205291	45205922	632	*	31.0489	-1.50005	0.485605	-3.08904	0.00200803	0.0161585	Distal Intergenic	1	45311538	45325018	13481	1	12825	ENSMUST00000129611.1	-105616	ENSMUSG00000026043	Col3a1	collagen, type III, alpha 1	26	12	18	52	45	NoDiff
ID_chr1_45735263_45735701	chr1	45735263	45735701	439	*	40.8972	-0.896877	0.465785	-1.92552	0.0541649	0.182166	Distal Intergenic	1	45795166	45823619	28454	1	73674	ENSMUST00000027139.14	-59465	ENSMUSG00000025995	Wdr75	WD repeat domain 75	53	29	15	73	40	NoDiff
ID_chr1_45794967_45795693	chr1	45794967	45795693	727	*	789.082	0.103116	0.145587	0.70828	0.478771	0.703943	Promoter (<=1kb)	1	45795166	45823619	28454	1	73674	ENSMUST00000027139.14	0	ENSMUSG00000025995	Wdr75	WD repeat domain 75	880	741	886	933	558	NoDiff
ID_chr1_45868662_45869151	chr1	45868662	45869151	490	*	51.6339	0.149195	0.372192	0.400855	0.688527	0.844303	Distal Intergenic	1	45822558	45823616	1059	1	73674	ENSMUST00000186651.1	46104	ENSMUSG00000025995	Wdr75	WD repeat domain 75	63	62	42	54	40	NoDiff
ID_chr1_45924729_45926729	chr1	45924729	45926729	2001	*	367.456	0.174863	0.181544	0.963197	0.335449	0.578892	Promoter (<=1kb)	1	45908068	45925582	17515	2	53945	ENSMUST00000027137.10	0	ENSMUSG00000025993	Slc40a1	solute carrier family 40 (iron-regulated transporter), member 1	376	446	363	371	287	NoDiff
ID_chr1_46414907_46415404	chr1	46414907	46415404	498	*	61.3407	-0.15053	0.346131	-0.434893	0.66364	0.829179	Exon (ENSMUST00000188705.1/ENSMUST00000188705.1, exon 2 of 2)	1	46425592	46807476	381885	1	100101919	ENSMUST00000189749.6	-10188	ENSMUSG00000101337	Dnah7c	dynein, axonemal, heavy chain 7C	61	64	57	89	42	NoDiff
ID_chr1_46448837_46449973	chr1	46448837	46449973	1137	*	53.7268	-1.42849	0.375358	-3.80567	0.000141423	0.00202637	Intron (ENSMUST00000189749.6/100101919, intron 3 of 64)	1	46425592	46807476	381885	1	100101919	ENSMUST00000189749.6	23245	ENSMUSG00000101337	Dnah7c	dynein, axonemal, heavy chain 7C	27	36	35	90	75	NoDiff
ID_chr1_46852734_46853054	chr1	46852734	46853054	321	*	414.686	0.113371	0.168814	0.671572	0.501856	0.721255	Promoter (<=1kb)	1	46807544	46854046	46503	2	227059	ENSMUST00000027131.5	992	ENSMUSG00000025986	Slc39a10	solute carrier family 39 (zinc transporter), member 10	482	438	407	522	268	NoDiff
ID_chr1_46853286_46854245	chr1	46853286	46854245	960	*	3471.9	0.317866	0.119788	2.65357	0.00796453	0.0455944	Promoter (<=1kb)	1	46807544	46854046	46503	2	227059	ENSMUST00000027131.5	0	ENSMUSG00000025986	Slc39a10	solute carrier family 39 (zinc transporter), member 10	4088	3439	4113	3479	2413	NoDiff
ID_chr1_46997725_46998223	chr1	46997725	46998223	499	*	23.2763	-0.803227	0.608243	-1.32057	0.186645	0.410195	Distal Intergenic	1	46835640	46892852	57213	2	227059	ENSMUST00000186852.1	-104873	ENSMUSG00000025986	Slc39a10	solute carrier family 39 (zinc transporter), member 10	12	11	31	30	29	NoDiff
ID_chr1_47629033_47630267	chr1	47629033	47630267	1235	*	61.198	-1.44333	0.340073	-4.24417	2.19402e-05	0.000434424	Distal Intergenic	1	47467021	47467125	105	2	102466969	ENSMUST00000183639.1	-161908	ENSMUSG00000098876	Mir6350	microRNA 6350	37	38	37	120	74	NoDiff
ID_chr1_48423973_48424292	chr1	48423973	48424292	320	*	23.586	-1.0851	0.538529	-2.01494	0.0439108	0.157674	Distal Intergenic	1	49244616	49338246	93631	1	442837	ENSMUST00000056879.8	-820324	ENSMUSG00000051616	C230029F24Rik	RIKEN cDNA C230029F24 gene	16	13	21	39	28	NoDiff
ID_chr1_48546697_48547038	chr1	48546697	48547038	342	*	21.6899	-1.09476	0.585464	-1.86991	0.0614963	0.198722	Distal Intergenic	1	49244616	49338246	93631	1	442837	ENSMUST00000056879.8	-697578	ENSMUSG00000051616	C230029F24Rik	RIKEN cDNA C230029F24 gene	13	15	18	50	16	NoDiff
ID_chr1_50927020_50928007	chr1	50927020	50928007	988	*	152.348	-0.00740078	0.229657	-0.0322253	0.974292	0.990235	Promoter (<=1kb)	1	50927519	51187270	259752	1	56363	ENSMUST00000081851.3	0	ENSMUSG00000026109	Tmeff2	transmembrane protein with EGF-like and two follistatin-like domains 2	159	170	141	184	116	NoDiff
ID_chr1_51288813_51289566	chr1	51288813	51289566	754	*	75.8907	-1.82618	0.375616	-4.86183	1.16308e-06	3.78362e-05	Promoter (<=1kb)	1	51289126	51302960	13835	1	20324	ENSMUST00000051572.7	0	ENSMUSG00000045954	Cavin2	caveolae associated 2	21	53	40	146	111	NoDiff
ID_chr1_51300106_51300759	chr1	51300106	51300759	654	*	106.682	-0.916197	0.268955	-3.40651	0.000657999	0.00675963	Exon (ENSMUST00000051572.7/20324, exon 2 of 2)	1	51289126	51302960	13835	1	20324	ENSMUST00000051572.7	10980	ENSMUSG00000045954	Cavin2	caveolae associated 2	97	85	63	162	125	NoDiff
ID_chr1_51477978_51478839	chr1	51477978	51478839	862	*	2399.85	0.056109	0.1102	0.509156	0.610643	0.796229	Promoter (<=1kb)	1	51465862	51478399	12538	2	109019	ENSMUST00000189542.6	0	ENSMUSG00000026107	Nabp1	nucleic acid binding protein 1	2653	2363	2515	2692	1873	NoDiff
ID_chr1_51493533_51494211	chr1	51493533	51494211	679	*	96.1008	0.921383	0.314302	2.93152	0.00337312	0.0240053	Distal Intergenic	1	51471129	51478425	7297	2	109019	ENSMUST00000188051.6	-15108	ENSMUSG00000026107	Nabp1	nucleic acid binding protein 1	141	136	93	91	36	NoDiff
ID_chr1_51508769_51509586	chr1	51508769	51509586	818	*	207.096	-0.533885	0.197237	-2.70682	0.00679319	0.0407015	Exon (ENSMUST00000190169.1/100045066, exon 2 of 2)	1	51507086	51512329	5244	2	100045066	ENSMUST00000190169.1	2743	ENSMUSG00000099413	Gm17767	predicted gene, 17767	192	176	175	288	206	NoDiff
ID_chr1_51537922_51538366	chr1	51537922	51538366	445	*	34.2564	-0.0903383	0.443232	-0.203817	0.838496	0.928534	Intron (ENSMUST00000189410.1/100045066, intron 3 of 3)	1	51507086	51512329	5244	2	100045066	ENSMUST00000190169.1	-25593	ENSMUSG00000099413	Gm17767	predicted gene, 17767	40	31	33	47	24	NoDiff
ID_chr1_51539643_51540044	chr1	51539643	51540044	402	*	45.573	-0.137445	0.38564	-0.356408	0.721535	0.864015	Intron (ENSMUST00000189410.1/100045066, intron 3 of 3)	1	51507086	51512329	5244	2	100045066	ENSMUST00000190169.1	-27314	ENSMUSG00000099413	Gm17767	predicted gene, 17767	44	45	46	56	38	NoDiff
ID_chr1_51566108_51566600	chr1	51566108	51566600	493	*	76.3279	1.34664	0.371339	3.62646	0.000287339	0.00355944	Intron (ENSMUST00000189410.1/100045066, intron 3 of 3)	1	51509505	51596718	87214	2	100045066	ENSMUST00000189410.1	30118	ENSMUSG00000099413	Gm17767	predicted gene, 17767	103	69	137	41	35	NoDiff
ID_chr1_51577670_51578084	chr1	51577670	51578084	415	*	157.807	-0.574248	0.236155	-2.43166	0.0150298	0.0726394	Intron (ENSMUST00000189410.1/100045066, intron 3 of 3)	1	51509505	51596718	87214	2	100045066	ENSMUST00000189410.1	18634	ENSMUSG00000099413	Gm17767	predicted gene, 17767	173	123	117	259	134	NoDiff
ID_chr1_51584697_51585415	chr1	51584697	51585415	719	*	653.515	-0.92699	0.157891	-5.87106	4.33024e-09	3.17436e-07	Intron (ENSMUST00000189410.1/100045066, intron 2 of 3)	1	51509505	51596718	87214	2	100045066	ENSMUST00000189410.1	11303	ENSMUSG00000099413	Gm17767	predicted gene, 17767	650	446	408	1124	679	NoDiff
ID_chr1_51593897_51594340	chr1	51593897	51594340	444	*	75.4131	0.118962	0.315202	0.377415	0.705865	0.854711	Intron (ENSMUST00000189410.1/100045066, intron 1 of 3)	1	51509505	51596718	87214	2	100045066	ENSMUST00000189410.1	2378	ENSMUSG00000099413	Gm17767	predicted gene, 17767	98	85	60	83	57	NoDiff
ID_chr1_51597090_51597435	chr1	51597090	51597435	346	*	45.8842	-0.857773	0.408228	-2.10121	0.0356226	0.135735	Promoter (<=1kb)	1	51509505	51596718	87214	2	100045066	ENSMUST00000189410.1	-372	ENSMUSG00000099413	Gm17767	predicted gene, 17767	28	35	43	82	43	NoDiff
ID_chr1_51671294_51671878	chr1	51671294	51671878	585	*	100.618	-0.858663	0.271055	-3.16785	0.0015357	0.0131394	Distal Intergenic	1	51509505	51596718	87214	2	100045066	ENSMUST00000189410.1	-74576	ENSMUSG00000099413	Gm17767	predicted gene, 17767	98	72	67	167	104	NoDiff
ID_chr1_51805183_51805459	chr1	51805183	51805459	277	*	24.5284	-0.284653	0.524867	-0.542335	0.587588	0.7812	Intron (ENSMUST00000046390.13/17912, intron 7 of 29)	1	51776393	51795225	18833	2	17912	ENSMUST00000136701.1	-9958	ENSMUSG00000018417	Myo1b	myosin IB	20	22	27	30	23	NoDiff
ID_chr1_51915174_51915948	chr1	51915174	51915948	775	*	77.6567	-0.452715	0.34222	-1.32288	0.185877	0.409237	Promoter (<=1kb)	1	51749982	51915941	165960	2	17912	ENSMUST00000114537.8	0	ENSMUSG00000018417	Myo1b	myosin IB	94	78	41	121	64	NoDiff
ID_chr1_51929566_51930104	chr1	51929566	51930104	539	*	130.899	-1.51648	0.290868	-5.21364	1.85175e-07	7.8894e-06	Distal Intergenic	1	51749765	51916071	166307	2	17912	ENSMUST00000046390.13	-13495	ENSMUSG00000018417	Myo1b	myosin IB	121	66	50	228	185	NoDiff
ID_chr1_51930419_51931099	chr1	51930419	51931099	681	*	216.505	0.1079	0.202938	0.531691	0.59494	0.785898	Distal Intergenic	1	51749765	51916071	166307	2	17912	ENSMUST00000046390.13	-14348	ENSMUSG00000018417	Myo1b	myosin IB	258	228	207	269	143	NoDiff
ID_chr1_51934316_51935014	chr1	51934316	51935014	699	*	411.963	0.571768	0.169739	3.3685	0.000755778	0.00754615	Distal Intergenic	1	51749765	51916071	166307	2	17912	ENSMUST00000046390.13	-18245	ENSMUSG00000018417	Myo1b	myosin IB	608	438	434	403	229	NoDiff
ID_chr1_52008307_52009121	chr1	52008307	52009121	815	*	200.384	-1.00329	0.200686	-4.99932	5.75329e-07	2.0802e-05	Promoter (<=1kb)	1	52008626	52072444	63819	1	20849	ENSMUST00000187053.1	0	ENSMUSG00000062939	Stat4	signal transducer and activator of transcription 4	169	136	139	345	218	NoDiff
ID_chr1_52010996_52011562	chr1	52010996	52011562	567	*	158.128	-0.692501	0.220285	-3.14366	0.00166847	0.0140033	Intron (ENSMUST00000168302.7/20849, intron 2 of 24)	1	52008626	52072444	63819	1	20849	ENSMUST00000187053.1	2370	ENSMUSG00000062939	Stat4	signal transducer and activator of transcription 4	147	128	119	251	153	NoDiff
ID_chr1_52012475_52013045	chr1	52012475	52013045	571	*	125.963	0.296018	0.280737	1.05443	0.291685	0.534399	Intron (ENSMUST00000168302.7/20849, intron 3 of 24)	1	52008626	52072444	63819	1	20849	ENSMUST00000187053.1	3849	ENSMUSG00000062939	Stat4	signal transducer and activator of transcription 4	154	175	94	131	86	NoDiff
ID_chr1_52021984_52022806	chr1	52021984	52022806	823	*	151.507	-0.105467	0.254055	-0.415136	0.678042	0.837756	Intron (ENSMUST00000168302.7/20849, intron 4 of 24)	1	52008626	52072444	63819	1	20849	ENSMUST00000187053.1	13358	ENSMUSG00000062939	Stat4	signal transducer and activator of transcription 4	138	189	126	192	119	NoDiff
ID_chr1_52113440_52114027	chr1	52113440	52114027	588	*	1014.72	-0.0409515	0.130618	-0.313522	0.753884	0.882675	Exon (ENSMUST00000185516.1/20846, exon 12 of 34)	1	52119440	52155412	35973	1	20846	ENSMUST00000186574.6	-5413	ENSMUSG00000026104	Stat1	signal transducer and activator of transcription 1	1167	898	1044	1175	832	NoDiff
ID_chr1_52119011_52119887	chr1	52119011	52119887	877	*	1068.36	0.184305	0.124326	1.48243	0.138225	0.340203	Promoter (<=1kb)	1	52119440	52155412	35973	1	20846	ENSMUST00000186574.6	0	ENSMUSG00000026104	Stat1	signal transducer and activator of transcription 1	1356	1050	1083	1191	750	NoDiff
ID_chr1_52129803_52130225	chr1	52129803	52130225	423	*	159.119	0.0201808	0.230972	0.0873736	0.930375	0.971194	Intron (ENSMUST00000185516.1/20846, intron 17 of 33)	1	52119624	52160730	41107	1	20846	ENSMUST00000186057.6	10179	ENSMUSG00000026104	Stat1	signal transducer and activator of transcription 1	174	185	137	194	117	NoDiff
ID_chr1_52141432_52141953	chr1	52141432	52141953	522	*	61.3626	-0.474437	0.337044	-1.40764	0.159238	0.37152	Intron (ENSMUST00000185516.1/20846, intron 22 of 33)	1	52150104	52152399	2296	1	20846	ENSMUST00000189075.1	-8151	ENSMUSG00000026104	Stat1	signal transducer and activator of transcription 1	57	59	48	79	63	NoDiff
ID_chr1_52149897_52151067	chr1	52149897	52151067	1171	*	278.896	0.332744	0.214225	1.55324	0.120365	0.310606	Promoter (<=1kb)	1	52150104	52152399	2296	1	20846	ENSMUST00000189075.1	0	ENSMUSG00000026104	Stat1	signal transducer and activator of transcription 1	335	263	339	226	229	NoDiff
ID_chr1_52166626_52167072	chr1	52166626	52167072	447	*	63.4178	-0.432292	0.338476	-1.27717	0.201542	0.429381	Promoter (1-2kb)	1	52166264	52168975	2712	2	14660	ENSMUST00000136654.1	1903	ENSMUSG00000026103	Gls	glutaminase	59	67	46	82	63	NoDiff
ID_chr1_52170037_52170395	chr1	52170037	52170395	359	*	65.47	-0.108728	0.335097	-0.324466	0.745585	0.877902	Promoter (<=1kb)	1	52166282	52169145	2864	2	14660	ENSMUST00000126221.1	-892	ENSMUSG00000026103	Gls	glutaminase	80	70	48	77	56	NoDiff
ID_chr1_52232077_52232660	chr1	52232077	52232660	584	*	282.179	0.106285	0.188818	0.562895	0.573506	0.772657	Promoter (<=1kb)	1	52165941	52232296	66356	2	14660	ENSMUST00000114512.7	0	ENSMUSG00000026103	Gls	glutaminase	375	285	246	293	228	NoDiff
ID_chr1_52233107_52233691	chr1	52233107	52233691	585	*	1921.11	0.0123116	0.122189	0.100758	0.919742	0.96629	Promoter (<=1kb)	1	52163448	52233223	69776	2	14660	ENSMUST00000114513.8	0	ENSMUSG00000026103	Gls	glutaminase	2118	1779	2059	2127	1574	NoDiff
ID_chr1_52298311_52298743	chr1	52298311	52298743	433	*	49.9719	0.204669	0.372111	0.550023	0.582304	0.777701	Distal Intergenic	1	52184104	52233232	49129	2	14660	ENSMUST00000114510.7	-65079	ENSMUSG00000026103	Gls	glutaminase	58	48	57	52	37	NoDiff
ID_chr1_52400106_52400810	chr1	52400106	52400810	705	*	29.3337	-1.44759	0.503524	-2.87492	0.00404134	0.0275442	Distal Intergenic	1	52459241	52467057	7817	2	17936	ENSMUST00000167732.1	66247	ENSMUSG00000002881	Nab1	Ngfi-A binding protein 1	13	17	23	61	33	NoDiff
ID_chr1_52430230_52430752	chr1	52430230	52430752	523	*	31.7395	0.634346	0.502022	1.26358	0.20638	0.435377	Distal Intergenic	1	52459241	52467057	7817	2	17936	ENSMUST00000167732.1	36305	ENSMUSG00000002881	Nab1	Ngfi-A binding protein 1	43	24	47	22	23	NoDiff
ID_chr1_52471016_52471394	chr1	52471016	52471394	379	*	46.896	-0.439593	0.3768	-1.16665	0.243352	0.480401	Intron (ENSMUST00000186764.6/17936, intron 5 of 8)	1	52459241	52467057	7817	2	17936	ENSMUST00000167732.1	-3959	ENSMUSG00000002881	Nab1	Ngfi-A binding protein 1	45	40	42	66	43	NoDiff
ID_chr1_52499761_52500067	chr1	52499761	52500067	307	*	62.1753	-0.0090114	0.334424	-0.026946	0.978503	0.992038	Promoter (<=1kb)	1	52457294	52500300	43007	2	17936	ENSMUST00000186764.6	233	ENSMUSG00000002881	Nab1	Ngfi-A binding protein 1	72	59	61	66	54	NoDiff
ID_chr1_52500467_52502103	chr1	52500467	52502103	1637	*	399.225	-0.0771439	0.167321	-0.461052	0.644761	0.816806	Promoter (<=1kb)	1	52457294	52500679	43386	2	17936	ENSMUST00000069792.13	0	ENSMUSG00000002881	Nab1	Ngfi-A binding protein 1	473	399	342	433	358	NoDiff
ID_chr1_52578173_52579019	chr1	52578173	52579019	847	*	256.55	0.00441534	0.181368	0.0243447	0.980578	0.992902	Promoter (1-2kb)	1	52570014	52580291	10278	2	102634661	ENSMUST00000188544.1	1272	ENSMUSG00000099878	Gm28178	predicted gene 28178	300	248	249	298	202	NoDiff
ID_chr1_52630448_52631253	chr1	52630448	52631253	806	*	388.751	-0.376143	0.174558	-2.15483	0.0311748	0.12373	Promoter (<=1kb)	1	52630703	52651919	21217	1	227094	ENSMUST00000165859.7	0	ENSMUSG00000043015	Nemp2	nuclear envelope integral membrane protein 2	469	311	307	542	344	NoDiff
ID_chr1_52647957_52648617	chr1	52647957	52648617	661	*	43.2335	-0.297622	0.393722	-0.755919	0.449698	0.680064	Intron (ENSMUST00000165859.7/227094, intron 7 of 8)	1	52645181	52650027	4847	1	227094	ENSMUST00000191076.1	2776	ENSMUSG00000043015	Nemp2	nuclear envelope integral membrane protein 2	45	43	35	60	36	NoDiff
ID_chr1_52653266_52653710	chr1	52653266	52653710	445	*	63.775	-0.975639	0.335722	-2.90609	0.00365975	0.0255416	Distal Intergenic	1	52645181	52650027	4847	1	227094	ENSMUST00000191076.1	8085	ENSMUSG00000043015	Nemp2	nuclear envelope integral membrane protein 2	52	49	42	120	61	NoDiff
ID_chr1_52655130_52655729	chr1	52655130	52655729	600	*	89.3413	-0.980324	0.28204	-3.47584	0.000509259	0.00553602	Exon (ENSMUST00000191873.1/ENSMUST00000191873.1, exon 1 of 1)	1	52645181	52650027	4847	1	227094	ENSMUST00000191076.1	9949	ENSMUSG00000043015	Nemp2	nuclear envelope integral membrane protein 2	71	68	60	142	104	NoDiff
ID_chr1_52702934_52703480	chr1	52702934	52703480	547	*	115.092	0.470179	0.262247	1.79288	0.0729917	0.223561	Exon (ENSMUST00000190228.1/ENSMUST00000190228.1, exon 1 of 1)	1	52656527	52709195	52669	2	98682	ENSMUST00000147758.7	5715	ENSMUSG00000041439	Mfsd6	major facilitator superfamily domain containing 6	151	115	136	118	67	NoDiff
ID_chr1_52708667_52709026	chr1	52708667	52709026	360	*	42.5262	-0.136031	0.423383	-0.321295	0.747987	0.879252	Promoter (<=1kb)	1	52656527	52709195	52669	2	98682	ENSMUST00000147758.7	169	ENSMUSG00000041439	Mfsd6	major facilitator superfamily domain containing 6	36	49	41	64	27	NoDiff
ID_chr1_52722454_52723133	chr1	52722454	52723133	680	*	274.676	-0.141982	0.190025	-0.747173	0.454959	0.684989	Intron (ENSMUST00000156876.7/98682, intron 1 of 6)	1	52675623	52727358	51736	2	98682	ENSMUST00000147421.1	4225	ENSMUSG00000041439	Mfsd6	major facilitator superfamily domain containing 6	316	274	229	300	257	NoDiff
ID_chr1_52726436_52726982	chr1	52726436	52726982	547	*	158.403	-0.0956805	0.262744	-0.364159	0.715739	0.860716	Promoter (<=1kb)	1	52675623	52727358	51736	2	98682	ENSMUST00000147421.1	376	ENSMUSG00000041439	Mfsd6	major facilitator superfamily domain containing 6	209	175	100	202	123	NoDiff
ID_chr1_52729128_52729470	chr1	52729128	52729470	343	*	69.0968	0.637707	0.329801	1.93362	0.0531605	0.179808	Promoter (1-2kb)	1	52659986	52727462	67477	2	98682	ENSMUST00000087701.3	-1666	ENSMUSG00000041439	Mfsd6	major facilitator superfamily domain containing 6	104	74	74	67	36	NoDiff
ID_chr1_52752787_52753237	chr1	52752787	52753237	451	*	56.5955	0.373659	0.353681	1.05648	0.290747	0.533474	Distal Intergenic	1	52659986	52727462	67477	2	98682	ENSMUST00000087701.3	-25325	ENSMUSG00000041439	Mfsd6	major facilitator superfamily domain containing 6	66	59	67	53	40	NoDiff
ID_chr1_52764043_52764635	chr1	52764043	52764635	593	*	96.4651	0.418381	0.281661	1.48541	0.137436	0.338956	Distal Intergenic	1	52790056	52795048	4993	2	16329	ENSMUST00000159607.1	30413	ENSMUSG00000026102	Inpp1	inositol polyphosphate-1-phosphatase	141	96	98	94	63	NoDiff
ID_chr1_52799523_52800881	chr1	52799523	52800881	1359	*	596.962	0.00826718	0.147939	0.0558823	0.955436	0.9818	Promoter (<=1kb)	1	52797066	52800371	3306	2	16329	ENSMUST00000159725.1	0	ENSMUSG00000026102	Inpp1	inositol polyphosphate-1-phosphatase	626	618	604	742	434	NoDiff
ID_chr1_52801711_52802010	chr1	52801711	52802010	300	*	135.947	0.170438	0.239662	0.711159	0.476986	0.702471	Promoter (1-2kb)	1	52797066	52800371	3306	2	16329	ENSMUST00000159725.1	-1340	ENSMUSG00000026102	Inpp1	inositol polyphosphate-1-phosphatase	178	140	125	140	105	NoDiff
ID_chr1_52816997_52818008	chr1	52816997	52818008	1012	*	952.884	-0.0345378	0.147327	-0.234429	0.814652	0.915794	Promoter (<=1kb)	1	52785427	52817688	32262	2	16329	ENSMUST00000027271.8	0	ENSMUSG00000026102	Inpp1	inositol polyphosphate-1-phosphatase	1026	1090	808	1209	704	NoDiff
ID_chr1_52844423_52845440	chr1	52844423	52845440	1018	*	2950.21	0.0732591	0.128013	0.572278	0.567134	0.768589	Promoter (<=1kb)	1	52845013	52920981	75969	1	227095	ENSMUST00000159352.7	0	ENSMUSG00000041426	Hibch	3-hydroxyisobutyryl-Coenzyme A hydrolase	3236	2705	3345	3180	2358	NoDiff
ID_chr1_52952269_52953229	chr1	52952269	52953229	961	*	96.1639	-0.104277	0.276323	-0.377374	0.705896	0.854711	Promoter (<=1kb)	1	52922324	52952844	30521	2	67080	ENSMUST00000050567.10	0	ENSMUSG00000043629	1700019D03Rik	RIKEN cDNA 1700019D03 gene	95	96	97	121	76	NoDiff
ID_chr1_52960072_52960495	chr1	52960072	52960495	424	*	45.6887	-0.445491	0.435218	-1.0236	0.306022	0.549718	Intron (ENSMUST00000114493.1/67080, intron 1 of 1)	1	52922324	52963260	40937	2	67080	ENSMUST00000114493.1	2765	ENSMUSG00000043629	1700019D03Rik	RIKEN cDNA 1700019D03 gene	60	34	31	42	58	NoDiff
ID_chr1_52963260_52963593	chr1	52963260	52963593	334	*	46.6374	-0.631431	0.384168	-1.64363	0.100252	0.276269	Promoter (<=1kb)	1	52922324	52963260	40937	2	67080	ENSMUST00000114493.1	0	ENSMUSG00000043629	1700019D03Rik	RIKEN cDNA 1700019D03 gene	48	40	31	63	51	NoDiff
ID_chr1_53264781_53265410	chr1	53264781	53265410	630	*	60.7021	-0.330899	0.362697	-0.912328	0.361596	0.604835	Exon (ENSMUST00000142922.1/227099, exon 5 of 5)	1	53275121	53282408	7288	2	227099	ENSMUST00000133358.1	16998	ENSMUSG00000026098	Pms1	PMS1 homolog 1, mismatch repair system component	51	48	70	91	47	NoDiff
ID_chr1_53296688_53297432	chr1	53296688	53297432	745	*	1124.11	0.142569	0.125173	1.13897	0.254715	0.49334	Promoter (<=1kb)	1	53189187	53297018	107832	2	227099	ENSMUST00000027267.13	0	ENSMUSG00000026098	Pms1	PMS1 homolog 1, mismatch repair system component	1299	1091	1223	1239	829	NoDiff
ID_chr1_53313218_53314026	chr1	53313218	53314026	809	*	215.124	-0.536043	0.194723	-2.75285	0.00590784	0.03665	Promoter (<=1kb)	1	53313624	53326343	12720	1	72085	ENSMUST00000027265.9	0	ENSMUSG00000026096	Osgepl1	O-sialoglycoprotein endopeptidase-like 1	202	187	175	294	218	NoDiff
ID_chr1_53340853_53341402	chr1	53340853	53341402	550	*	67.1947	-0.435518	0.370139	-1.17663	0.239343	0.475972	Intron (ENSMUST00000144660.2/70396, intron 5 of 6)	1	53348238	53351275	3038	2	70396	ENSMUST00000154402.2	9873	ENSMUSG00000026095	Asnsd1	asparagine synthetase domain containing 1	86	66	34	107	53	NoDiff
ID_chr1_53352324_53352951	chr1	53352324	53352951	628	*	803.488	-0.0254322	0.148305	-0.171486	0.863842	0.940477	Promoter (<=1kb)	1	53348479	53352619	4141	2	110599589	ENSMUST00000236737.1	0	ENSMUSG00000117809	Asdurf	ASNSD1 upstream reading frame	888	716	861	856	702	NoDiff
ID_chr1_53692736_53693018	chr1	53692736	53693018	283	*	133.209	0.132027	0.244566	0.539841	0.589307	0.782483	Intron (ENSMUST00000094964.6/627872, intron 3 of 65)	1	53397006	53706761	309756	2	627872	ENSMUST00000094964.6	13743	ENSMUSG00000096141	Dnah7a	dynein, axonemal, heavy chain 7A	163	125	141	161	89	NoDiff
ID_chr1_53696655_53696905	chr1	53696655	53696905	251	*	51.3251	0.445109	0.369305	1.20526	0.228103	0.462017	Intron (ENSMUST00000094964.6/627872, intron 3 of 65)	1	53397006	53706761	309756	2	627872	ENSMUST00000094964.6	9856	ENSMUSG00000096141	Dnah7a	dynein, axonemal, heavy chain 7A	59	59	59	48	34	NoDiff
ID_chr1_53703535_53704004	chr1	53703535	53704004	470	*	39.6738	-0.364402	0.455768	-0.799534	0.423981	0.658937	Intron (ENSMUST00000094964.6/627872, intron 1 of 65)	1	53397006	53706761	309756	2	627872	ENSMUST00000094964.6	2757	ENSMUSG00000096141	Dnah7a	dynein, axonemal, heavy chain 7A	30	30	49	66	27	NoDiff
ID_chr1_53706284_53706937	chr1	53706284	53706937	654	*	74.6637	-0.0934373	0.337022	-0.277244	0.781592	0.898025	Promoter (<=1kb)	1	53397006	53706761	309756	2	627872	ENSMUST00000094964.6	0	ENSMUSG00000096141	Dnah7a	dynein, axonemal, heavy chain 7A	63	65	94	86	64	NoDiff
ID_chr1_53741905_53742377	chr1	53741905	53742377	473	*	68.4403	-0.163682	0.334327	-0.489585	0.624428	0.80436	Distal Intergenic	1	53698030	53706784	8755	2	627872	ENSMUST00000189677.1	-35121	ENSMUSG00000096141	Dnah7a	dynein, axonemal, heavy chain 7A	81	61	62	103	45	NoDiff
ID_chr1_53773697_53774501	chr1	53773697	53774501	805	*	210.007	-0.177622	0.198416	-0.895198	0.370681	0.613153	Intron (ENSMUST00000027263.13/98267, intron 2 of 7)	1	53761149	53785157	24009	2	98267	ENSMUST00000185920.1	10656	ENSMUSG00000026094	Stk17b	serine/threonine kinase 17b (apoptosis-inducing)	233	197	190	281	165	NoDiff
ID_chr1_53784321_53785638	chr1	53784321	53785638	1318	*	957.806	0.0617541	0.133958	0.460994	0.644803	0.816823	Promoter (<=1kb)	1	53755506	53785224	29719	2	98267	ENSMUST00000027263.13	0	ENSMUSG00000026094	Stk17b	serine/threonine kinase 17b (apoptosis-inducing)	1056	916	1038	1136	701	NoDiff
ID_chr1_53791276_53792081	chr1	53791276	53792081	806	*	222.809	-0.000982392	0.210206	-0.00467347	0.996271	0.998815	Exon (ENSMUST00000194911.1/ENSMUST00000194911.1, exon 1 of 1)	1	53755506	53785224	29719	2	98267	ENSMUST00000027263.13	-6052	ENSMUSG00000026094	Stk17b	serine/threonine kinase 17b (apoptosis-inducing)	267	222	205	303	145	NoDiff
ID_chr1_53817953_53818667	chr1	53817953	53818667	715	*	124.283	0.0782403	0.245741	0.318385	0.750193	0.880629	Intron (ENSMUST00000120904.7/329152, intron 28 of 28)	1	53832692	53841171	8480	2	329152	ENSMUST00000150677.7	22504	ENSMUSG00000042807	Hecw2	HECT, C2 and WW domain containing E3 ubiquitin protein ligase 2	145	124	124	130	102	NoDiff
ID_chr1_53823538_53824340	chr1	53823538	53824340	803	*	242.775	-0.0875963	0.200469	-0.436956	0.662143	0.827955	Intron (ENSMUST00000120904.7/329152, intron 28 of 28)	1	53832692	53841171	8480	2	329152	ENSMUST00000150677.7	16831	ENSMUSG00000042807	Hecw2	HECT, C2 and WW domain containing E3 ubiquitin protein ligase 2	255	278	200	285	204	NoDiff
ID_chr1_53838287_53838704	chr1	53838287	53838704	418	*	53.1046	-0.964309	0.376661	-2.56015	0.0104627	0.0559131	Intron (ENSMUST00000120904.7/329152, intron 23 of 28)	1	53832692	53841171	8480	2	329152	ENSMUST00000150677.7	2467	ENSMUSG00000042807	Hecw2	HECT, C2 and WW domain containing E3 ubiquitin protein ligase 2	39	51	29	89	58	NoDiff
ID_chr1_53850888_53851903	chr1	53850888	53851903	1016	*	941.92	-0.289607	0.138441	-2.09191	0.0364462	0.138078	Promoter (1-2kb)	1	53849424	53849495	72	1	102465783	ENSMUST00000184834.1	1464	ENSMUSG00000098443	Mir7681	microRNA 7681	934	969	775	1308	780	NoDiff
ID_chr1_53856675_53857181	chr1	53856675	53857181	507	*	156.651	-0.330828	0.223814	-1.47814	0.139371	0.341793	Intron (ENSMUST00000120904.7/329152, intron 19 of 28)	1	53849424	53849495	72	1	102465783	ENSMUST00000184834.1	7251	ENSMUSG00000098443	Mir7681	microRNA 7681	163	141	137	226	128	NoDiff
ID_chr1_53910324_53910671	chr1	53910324	53910671	348	*	42.5947	-0.0461117	0.411108	-0.112164	0.910693	0.962085	Intron (ENSMUST00000120904.7/329152, intron 13 of 28)	1	53839017	53866512	27496	2	329152	ENSMUST00000152870.1	-43812	ENSMUSG00000042807	Hecw2	HECT, C2 and WW domain containing E3 ubiquitin protein ligase 2	48	45	38	62	26	NoDiff
ID_chr1_53940294_53940840	chr1	53940294	53940840	547	*	55.4742	-1.02752	0.376715	-2.72758	0.00638015	0.0388325	Intron (ENSMUST00000120904.7/329152, intron 4 of 28)	1	53839017	53866512	27496	2	329152	ENSMUST00000152870.1	-73782	ENSMUSG00000042807	Hecw2	HECT, C2 and WW domain containing E3 ubiquitin protein ligase 2	38	33	49	77	74	NoDiff
ID_chr1_53945747_53946346	chr1	53945747	53946346	600	*	92.2663	-0.0117284	0.282626	-0.041498	0.966899	0.987191	Intron (ENSMUST00000120904.7/329152, intron 3 of 28)	1	53839017	53866512	27496	2	329152	ENSMUST00000152870.1	-79235	ENSMUSG00000042807	Hecw2	HECT, C2 and WW domain containing E3 ubiquitin protein ligase 2	115	80	91	104	76	NoDiff
ID_chr1_53977683_53978347	chr1	53977683	53978347	665	*	133.728	-0.251348	0.245261	-1.02482	0.305449	0.549296	Intron (ENSMUST00000120904.7/329152, intron 2 of 28)	1	53839017	53866512	27496	2	329152	ENSMUST00000152870.1	-111171	ENSMUSG00000042807	Hecw2	HECT, C2 and WW domain containing E3 ubiquitin protein ligase 2	156	129	103	186	107	NoDiff
ID_chr1_54128984_54129558	chr1	54128984	54129558	575	*	93.0677	0.24776	0.283245	0.874717	0.381728	0.62268	Intron (ENSMUST00000120904.7/329152, intron 1 of 28)	1	53806876	54194048	387173	2	329152	ENSMUST00000120904.7	64490	ENSMUSG00000042807	Hecw2	HECT, C2 and WW domain containing E3 ubiquitin protein ligase 2	127	90	93	103	62	NoDiff
ID_chr1_54250427_54251118	chr1	54250427	54251118	692	*	602.695	-0.135357	0.154431	-0.876485	0.380766	0.621824	Promoter (<=1kb)	1	54250683	54278961	28279	1	78016	ENSMUST00000161988.1	0	ENSMUSG00000025983	Ccdc150	coiled-coil domain containing 150	655	501	638	750	496	NoDiff
ID_chr1_54438557_54439310	chr1	54438557	54439310	754	*	182.206	-0.00872752	0.232371	-0.0375586	0.97004	0.988743	Promoter (<=1kb)	1	54396004	54438971	42968	2	98488	ENSMUST00000041638.7	0	ENSMUSG00000041303	Gtf3c3	general transcription factor IIIC, polypeptide 3	179	162	217	200	153	NoDiff
ID_chr1_54557319_54557811	chr1	54557319	54557811	493	*	90.3017	-0.587965	0.281385	-2.08954	0.036659	0.138665	Promoter (<=1kb)	1	54472994	54557682	84689	2	241062	ENSMUST00000097739.4	0	ENSMUSG00000073678	Pgap1	post-GPI attachment to proteins 1	93	76	65	129	91	NoDiff
ID_chr1_54563852_54564437	chr1	54563852	54564437	586	*	61.129	0.359015	0.362532	0.990298	0.322029	0.56538	Distal Intergenic	1	54524284	54557684	33401	2	241062	ENSMUST00000185817.1	-6168	ENSMUSG00000073678	Pgap1	post-GPI attachment to proteins 1	98	66	47	60	42	NoDiff
ID_chr1_54585040_54586690	chr1	54585040	54586690	1651	*	309.406	-0.145332	0.182828	-0.794913	0.426664	0.661331	Distal Intergenic	1	54524284	54557684	33401	2	241062	ENSMUST00000185817.1	-27356	ENSMUSG00000073678	Pgap1	post-GPI attachment to proteins 1	364	284	277	429	226	NoDiff
ID_chr1_54690489_54690953	chr1	54690489	54690953	465	*	58.6808	0.388936	0.348852	1.1149	0.264892	0.505004	Promoter (<=1kb)	1	54654911	54690947	36037	2	329154	ENSMUST00000177704.7	0	ENSMUSG00000052331	Ankrd44	ankyrin repeat domain 44	76	56	69	59	38	NoDiff
ID_chr1_54709254_54709788	chr1	54709254	54709788	535	*	40.4613	-0.432094	0.458694	-0.942008	0.346189	0.58987	Intron (ENSMUST00000190007.6/ENSMUST00000190007.6, intron 1 of 4)	1	54667213	54723076	55864	2	329154	ENSMUST00000179242.1	13288	ENSMUSG00000052331	Ankrd44	ankyrin repeat domain 44	32	53	24	44	46	NoDiff
ID_chr1_54747812_54748283	chr1	54747812	54748283	472	*	61.8615	0.832615	0.343594	2.42325	0.0153822	0.073874	Intron (ENSMUST00000188243.1/ENSMUST00000188243.1, intron 2 of 2)	1	54728987	54735644	6658	2	329154	ENSMUST00000178685.1	-12168	ENSMUSG00000052331	Ankrd44	ankyrin repeat domain 44	88	70	75	52	31	NoDiff
ID_chr1_54798198_54798888	chr1	54798198	54798888	691	*	193.353	-0.0333577	0.21504	-0.155123	0.876724	0.946012	Intron (ENSMUST00000179030.7/329154, intron 2 of 27)	1	54762368	54813443	51076	2	329154	ENSMUST00000178905.1	14555	ENSMUSG00000052331	Ankrd44	ankyrin repeat domain 44	225	215	156	239	147	NoDiff
ID_chr1_54809995_54810724	chr1	54809995	54810724	730	*	87.9433	-0.386269	0.341111	-1.13238	0.257473	0.496716	Intron (ENSMUST00000179030.7/329154, intron 2 of 27)	1	54762368	54813443	51076	2	329154	ENSMUST00000178905.1	2719	ENSMUSG00000052331	Ankrd44	ankyrin repeat domain 44	77	115	50	113	85	NoDiff
ID_chr1_54827883_54828176	chr1	54827883	54828176	294	*	79.4347	0.522267	0.322428	1.6198	0.105276	0.284945	Intron (ENSMUST00000179030.7/329154, intron 2 of 27)	1	54762368	54813443	51076	2	329154	ENSMUST00000178905.1	-14440	ENSMUSG00000052331	Ankrd44	ankyrin repeat domain 44	118	77	88	88	39	NoDiff
ID_chr1_54835779_54836151	chr1	54835779	54836151	373	*	149.752	0.157355	0.249963	0.629516	0.529011	0.742466	Intron (ENSMUST00000179030.7/329154, intron 1 of 27)	1	54762368	54813443	51076	2	329154	ENSMUST00000178905.1	-22336	ENSMUSG00000052331	Ankrd44	ankyrin repeat domain 44	147	194	140	169	106	NoDiff
ID_chr1_54837635_54838156	chr1	54837635	54838156	522	*	326.325	0.46832	0.185653	2.52256	0.0116504	0.0604306	Intron (ENSMUST00000179030.7/329154, intron 1 of 27)	1	54762368	54813443	51076	2	329154	ENSMUST00000178905.1	-24192	ENSMUSG00000052331	Ankrd44	ankyrin repeat domain 44	408	400	331	351	179	NoDiff
ID_chr1_54841743_54842472	chr1	54841743	54842472	730	*	280.602	-0.135211	0.1837	-0.736042	0.461705	0.69104	Intron (ENSMUST00000179030.7/329154, intron 1 of 27)	1	54762368	54813443	51076	2	329154	ENSMUST00000178905.1	-28300	ENSMUSG00000052331	Ankrd44	ankyrin repeat domain 44	327	278	236	372	215	NoDiff
ID_chr1_54864911_54865597	chr1	54864911	54865597	687	*	159.373	-0.112315	0.232411	-0.483262	0.62891	0.80707	Intron (ENSMUST00000179030.7/329154, intron 1 of 27)	1	54766792	54884711	117920	2	329154	ENSMUST00000177679.1	19114	ENSMUSG00000052331	Ankrd44	ankyrin repeat domain 44	152	181	143	199	128	NoDiff
ID_chr1_54882339_54883119	chr1	54882339	54883119	781	*	60.1367	-0.200178	0.370208	-0.540717	0.588703	0.781962	Promoter (1-2kb)	1	54766792	54884711	117920	2	329154	ENSMUST00000177679.1	1592	ENSMUSG00000052331	Ankrd44	ankyrin repeat domain 44	51	75	49	89	42	NoDiff
ID_chr1_54888477_54889052	chr1	54888477	54889052	576	*	137.124	0.0573772	0.252427	0.227302	0.820189	0.918899	Intron (ENSMUST00000179030.7/329154, intron 1 of 27)	1	54766792	54884711	117920	2	329154	ENSMUST00000177679.1	-3766	ENSMUSG00000052331	Ankrd44	ankyrin repeat domain 44	153	169	110	158	104	NoDiff
ID_chr1_54896558_54897213	chr1	54896558	54897213	656	*	76.3219	-0.88028	0.304027	-2.8954	0.00378672	0.0262031	Intron (ENSMUST00000179030.7/329154, intron 1 of 27)	1	54766792	54884711	117920	2	329154	ENSMUST00000177679.1	-11847	ENSMUSG00000052331	Ankrd44	ankyrin repeat domain 44	73	54	51	121	84	NoDiff
ID_chr1_54912280_54912843	chr1	54912280	54912843	564	*	147.181	0.0435809	0.234105	0.18616	0.852319	0.935025	Intron (ENSMUST00000179030.7/329154, intron 1 of 27)	1	54735302	54926354	191053	2	329154	ENSMUST00000178935.7	13511	ENSMUSG00000052331	Ankrd44	ankyrin repeat domain 44	172	164	127	178	107	NoDiff
ID_chr1_54913466_54913813	chr1	54913466	54913813	348	*	75.719	-0.660605	0.303389	-2.17742	0.0294494	0.118551	Intron (ENSMUST00000179030.7/329154, intron 1 of 27)	1	54735302	54926354	191053	2	329154	ENSMUST00000178935.7	12541	ENSMUSG00000052331	Ankrd44	ankyrin repeat domain 44	72	61	58	121	71	NoDiff
ID_chr1_54923268_54923572	chr1	54923268	54923572	305	*	83.1818	0.55248	0.301245	1.83399	0.0666557	0.210023	Intron (ENSMUST00000179030.7/329154, intron 1 of 27)	1	54735302	54926354	191053	2	329154	ENSMUST00000178935.7	2782	ENSMUSG00000052331	Ankrd44	ankyrin repeat domain 44	101	108	86	80	48	NoDiff
ID_chr1_54925589_54926754	chr1	54925589	54926754	1166	*	423.966	-0.100627	0.167517	-0.600696	0.548043	0.755782	Promoter (<=1kb)	1	54645340	54926387	281048	2	329154	ENSMUST00000179030.7	0	ENSMUSG00000052331	Ankrd44	ankyrin repeat domain 44	507	444	333	511	351	NoDiff
ID_chr1_55026942_55027816	chr1	55026942	55027816	875	*	1755.14	0.240371	0.119819	2.00612	0.0448437	0.160007	Promoter (<=1kb)	1	54985169	55027481	42313	2	81898	ENSMUST00000027127.13	0	ENSMUSG00000025982	Sf3b1	splicing factor 3b, subunit 1	2042	1751	1985	1861	1235	NoDiff
ID_chr1_55028908_55029498	chr1	55028908	55029498	591	*	372.364	0.120246	0.176806	0.680099	0.496442	0.717295	Promoter (1-2kb)	1	54985169	55027481	42313	2	81898	ENSMUST00000027127.13	-1427	ENSMUSG00000025982	Sf3b1	splicing factor 3b, subunit 1	490	324	385	435	263	NoDiff
ID_chr1_55052315_55053268	chr1	55052315	55053268	954	*	3471.92	0.0619937	0.104158	0.595191	0.551716	0.7578	Promoter (<=1kb)	1	55052770	55071953	19184	1	67876	ENSMUST00000087617.10	0	ENSMUSG00000025981	Coq10b	coenzyme Q10B	4052	3335	3557	4018	2612	NoDiff
ID_chr1_55075807_55077056	chr1	55075807	55077056	1250	*	165.939	1.29625	0.646027	2.00649	0.0448036	0.159945	Distal Intergenic	1	55077835	55088024	10190	2	15510	ENSMUST00000027123.14	10968	ENSMUSG00000025980	Hspd1	heat shock protein 1 (chaperonin)	203	111	349	97	74	NoDiff
ID_chr1_55087507_55088653	chr1	55087507	55088653	1147	*	3086.17	0.313979	0.112412	2.79312	0.00522031	0.0334568	Promoter (<=1kb)	1	55077835	55088024	10190	2	15510	ENSMUST00000027123.14	0	ENSMUSG00000025980	Hspd1	heat shock protein 1 (chaperonin)	3798	3107	3463	3281	2023	NoDiff
ID_chr1_55130757_55131883	chr1	55130757	55131883	1127	*	1017.53	-0.00131031	0.126046	-0.0103955	0.991706	0.997332	Promoter (<=1kb)	1	55131231	55153938	22708	1	19070	ENSMUST00000159311.7	0	ENSMUSG00000025979	Mob4	MOB family member 4, phocein	1231	1006	928	1244	762	NoDiff
ID_chr1_55188778_55189325	chr1	55188778	55189325	548	*	37.3555	0.652959	0.487042	1.34066	0.18003	0.401296	Intron (ENSMUST00000027121.14/74013, intron 7 of 8)	1	55203945	55206489	2545	2	74013	ENSMUST00000133294.1	17164	ENSMUSG00000025978	Rftn2	raftlin family member 2	56	52	28	20	31	NoDiff
ID_chr1_55210106_55210729	chr1	55210106	55210729	624	*	196.609	-0.304474	0.203069	-1.49936	0.13378	0.333188	Intron (ENSMUST00000027121.14/74013, intron 3 of 8)	1	55203945	55206489	2545	2	74013	ENSMUST00000133294.1	-3617	ENSMUSG00000025978	Rftn2	raftlin family member 2	199	170	187	261	173	NoDiff
ID_chr1_55215358_55215794	chr1	55215358	55215794	437	*	70.9741	-0.558972	0.314663	-1.77641	0.0756646	0.229479	Intron (ENSMUST00000027121.14/74013, intron 1 of 8)	1	55203945	55206489	2545	2	74013	ENSMUST00000133294.1	-8869	ENSMUSG00000025978	Rftn2	raftlin family member 2	63	57	64	97	73	NoDiff
ID_chr1_55236830_55237830	chr1	55236830	55237830	1001	*	1061.48	0.11634	0.134385	0.865725	0.386641	0.626941	Promoter (<=1kb)	1	55237177	55248470	11294	1	212679	ENSMUST00000061334.9	0	ENSMUSG00000046994	Mars2	methionine-tRNA synthetase 2 (mitochondrial)	1172	1016	1193	1197	782	NoDiff
ID_chr1_55363143_55363978	chr1	55363143	55363978	836	*	161.82	-0.172183	0.241371	-0.713356	0.475626	0.701787	Promoter (<=1kb)	1	55300069	55363319	63251	2	75388	ENSMUST00000087585.9	0	ENSMUSG00000025977	Boll	boule homolog, RNA binding protein	159	129	186	200	138	NoDiff
ID_chr1_55405418_55406338	chr1	55405418	55406338	921	*	420.719	-0.13552	0.17847	-0.759344	0.447647	0.67835	Promoter (<=1kb)	1	55405921	55754285	348365	1	227120	ENSMUST00000042986.9	0	ENSMUSG00000038349	Plcl1	phospholipase C-like 1	546	401	320	492	369	NoDiff
ID_chr1_55418966_55419332	chr1	55418966	55419332	367	*	60.1614	-0.4647	0.353901	-1.31308	0.189156	0.413161	Intron (ENSMUST00000042986.9/227120, intron 1 of 5)	1	55405921	55754285	348365	1	227120	ENSMUST00000042986.9	13045	ENSMUSG00000038349	Plcl1	phospholipase C-like 1	66	41	55	71	66	NoDiff
ID_chr1_55528594_55529431	chr1	55528594	55529431	838	*	208.905	-0.026667	0.231107	-0.115388	0.908137	0.9611	Intron (ENSMUST00000042986.9/227120, intron 1 of 5)	1	55405921	55754285	348365	1	227120	ENSMUST00000042986.9	122673	ENSMUSG00000038349	Plcl1	phospholipase C-like 1	241	158	242	221	184	NoDiff
ID_chr1_55618715_55619116	chr1	55618715	55619116	402	*	40.0002	-1.44799	0.41747	-3.46848	0.000523404	0.00566303	Intron (ENSMUST00000042986.9/227120, intron 1 of 5)	1	55702025	55735227	33203	1	227120	ENSMUST00000187059.1	-82909	ENSMUSG00000038349	Plcl1	phospholipase C-like 1	32	23	19	78	49	NoDiff
ID_chr1_55808603_55809305	chr1	55808603	55809305	703	*	94.4052	0.143064	0.2969	0.48186	0.629906	0.807844	Distal Intergenic	1	55702025	55735227	33203	1	227120	ENSMUST00000187059.1	106578	ENSMUSG00000038349	Plcl1	phospholipase C-like 1	86	118	97	106	68	NoDiff
ID_chr1_55903223_55903638	chr1	55903223	55903638	416	*	78.9875	-0.378067	0.302501	-1.2498	0.211371	0.441538	Distal Intergenic	1	55931241	55972098	40858	1	329159	ENSMUST00000189293.1	-27603	ENSMUSG00000099950	9130227L01Rik	RIKEN cDNA 9130227L01 gene	80	69	69	93	82	NoDiff
ID_chr1_56098594_56099134	chr1	56098594	56099134	541	*	23.5665	-1.22381	0.541498	-2.26005	0.023818	0.101567	Distal Intergenic	1	56019023	56020137	1115	1	69356	ENSMUST00000190280.1	79571	ENSMUSG00000100372	1700003I22Rik	RIKEN cDNA 1700003I22 gene	12	19	16	42	28	NoDiff
ID_chr1_56795069_56795499	chr1	56795069	56795499	431	*	58.7843	-0.455165	0.345682	-1.31672	0.187933	0.411677	3' UTR	1	56636044	56637435	1392	2	71066	ENSMUST00000062085.5	-157634	ENSMUSG00000045336	Hsfy2	heat shock transcription factor, Y-linked 2	58	59	42	85	53	NoDiff
ID_chr1_56972450_56973724	chr1	56972450	56973724	1275	*	267.106	-0.052014	0.184881	-0.281337	0.778452	0.896574	Promoter (<=1kb)	1	56793981	56972502	178522	2	212712	ENSMUST00000042857.13	0	ENSMUSG00000038331	Satb2	special AT-rich sequence binding protein 2	278	288	247	305	224	NoDiff
ID_chr1_56977247_56977701	chr1	56977247	56977701	455	*	68.9738	-0.00316147	0.378444	-0.00835388	0.993335	0.997921	Promoter (<=1kb)	1	56969740	56978650	8911	2	212712	ENSMUST00000177282.1	949	ENSMUSG00000038331	Satb2	special AT-rich sequence binding protein 2	104	73	40	63	67	NoDiff
ID_chr1_57377201_57378322	chr1	57377201	57378322	1122	*	484.781	0.0237164	0.15112	0.156938	0.875294	0.945344	Promoter (<=1kb)	1	57377620	57385423	7804	1	73467	ENSMUST00000042734.2	0	ENSMUSG00000038323	1700066M21Rik	RIKEN cDNA 1700066M21 gene	553	513	448	592	355	NoDiff
ID_chr1_57406210_57407151	chr1	57406210	57407151	942	*	448.04	-0.0404412	0.163046	-0.248036	0.804107	0.910103	Promoter (<=1kb)	1	57406328	57417953	11626	1	68115	ENSMUST00000027114.5	0	ENSMUSG00000025971	Maip1	matrix AAA peptidase interacting protein 1	491	439	439	465	405	NoDiff
ID_chr1_57969348_57970382	chr1	57969348	57970382	1035	*	467.306	-0.0927196	0.160951	-0.576074	0.564565	0.767031	Promoter (<=1kb)	1	57955101	57970084	14984	2	51960	ENSMUST00000164963.7	0	ENSMUSG00000054770	Kctd18	potassium channel tetramerisation domain containing 18	570	400	446	528	409	NoDiff
ID_chr1_57995589_57996636	chr1	57995589	57996636	1048	*	412.211	0.0833067	0.159078	0.523685	0.600498	0.789375	Promoter (<=1kb)	1	57995971	58025899	29929	1	68549	ENSMUST00000027202.8	0	ENSMUSG00000026039	Sgo2a	shugoshin 2A	508	437	367	469	310	NoDiff
ID_chr1_58029356_58030206	chr1	58029356	58030206	851	*	202.083	-0.386804	0.23221	-1.66575	0.0957635	0.268006	Promoter (<=1kb)	1	58029931	58106413	76483	1	11761	ENSMUST00000001027.6	0	ENSMUSG00000063558	Aox1	aldehyde oxidase 1	205	135	216	263	193	NoDiff
ID_chr1_58210286_58210896	chr1	58210286	58210896	611	*	146.457	-1.33779	0.255587	-5.23419	1.65714e-07	7.18134e-06	Promoter (<=1kb)	1	58210397	58268597	58201	1	71872	ENSMUST00000040442.5	0	ENSMUSG00000038242	Aox4	aldehyde oxidase 4	132	81	72	241	200	NoDiff
ID_chr1_58238314_58238830	chr1	58238314	58238830	517	*	30.8015	1.18669	0.551815	2.15052	0.0315145	0.124718	Promoter (1-2kb)	1	58240606	58245161	4556	1	71872	ENSMUST00000161926.1	-1776	ENSMUSG00000038242	Aox4	aldehyde oxidase 4	58	19	47	16	17	NoDiff
ID_chr1_58296356_58296758	chr1	58296356	58296758	403	*	54.3487	-0.487792	0.368312	-1.3244	0.185371	0.40846	Intron (ENSMUST00000114366.2/213043, intron 10 of 35)	1	58278326	58380259	101934	1	213043	ENSMUST00000114366.2	18030	ENSMUSG00000079554	Aox2	aldehyde oxidase 2	59	54	33	72	55	NoDiff
ID_chr1_58303489_58304368	chr1	58303489	58304368	880	*	288.06	-0.317039	0.195338	-1.62303	0.104583	0.283714	Exon (ENSMUST00000114366.2/213043, exon 13 of 36)	1	58278326	58380259	101934	1	213043	ENSMUST00000114366.2	25163	ENSMUSG00000079554	Aox2	aldehyde oxidase 2	360	219	242	389	252	NoDiff
ID_chr1_58311302_58311825	chr1	58311302	58311825	524	*	63.6841	-0.0808433	0.370398	-0.218261	0.827226	0.92244	Intron (ENSMUST00000114366.2/213043, intron 18 of 35)	1	58278326	58380259	101934	1	213043	ENSMUST00000114366.2	32976	ENSMUSG00000079554	Aox2	aldehyde oxidase 2	93	41	62	88	44	NoDiff
ID_chr1_58348450_58349202	chr1	58348450	58349202	753	*	76.574	1.15024	0.318356	3.61306	0.000302602	0.00370657	Exon (ENSMUST00000114366.2/213043, exon 29 of 36)	1	58392898	58407353	14456	1	66882	ENSMUST00000050552.14	-43696	ENSMUSG00000051223	Bzw1	basic leucine zipper and W2 domains 1	122	97	87	54	33	NoDiff
ID_chr1_58366661_58367001	chr1	58366661	58367001	341	*	25.776	0.707177	0.527739	1.34001	0.180241	0.40158	Intron (ENSMUST00000114366.2/213043, intron 34 of 35)	1	58392898	58407353	14456	1	66882	ENSMUST00000050552.14	-25897	ENSMUSG00000051223	Bzw1	basic leucine zipper and W2 domains 1	34	31	29	16	19	NoDiff
ID_chr1_58392348_58393255	chr1	58392348	58393255	908	*	1590.68	0.172087	0.117139	1.46909	0.141809	0.345078	Promoter (<=1kb)	1	58392898	58407353	14456	1	66882	ENSMUST00000050552.14	0	ENSMUSG00000051223	Bzw1	basic leucine zipper and W2 domains 1	1914	1547	1701	1772	1130	NoDiff
ID_chr1_58393697_58393963	chr1	58393697	58393963	267	*	142.875	0.1089	0.230526	0.472396	0.636644	0.812231	Promoter (<=1kb)	1	58393470	58405131	11662	1	66882	ENSMUST00000186949.1	227	ENSMUSG00000051223	Bzw1	basic leucine zipper and W2 domains 1	162	146	147	154	111	NoDiff
ID_chr1_58407343_58407926	chr1	58407343	58407926	584	*	102.67	-0.535758	0.328049	-1.63316	0.102435	0.280242	3' UTR	1	58412000	58412861	862	2	12747	ENSMUST00000139787.7	4935	ENSMUSG00000026034	Clk1	CDC-like kinase 1	75	68	123	170	83	NoDiff
ID_chr1_58407966_58410454	chr1	58407966	58410454	2489	*	365.819	-0.227519	0.22426	-1.01453	0.310328	0.553645	Exon (ENSMUST00000156931.7/12747, exon 11 of 11)	1	58412000	58412861	862	2	12747	ENSMUST00000139787.7	2407	ENSMUSG00000026034	Clk1	CDC-like kinase 1	311	288	449	521	278	NoDiff
ID_chr1_58415468_58416322	chr1	58415468	58416322	855	*	111.753	-0.395273	0.272017	-1.45312	0.14619	0.352118	Promoter (<=1kb)	1	58412000	58416765	4766	2	12747	ENSMUST00000123580.7	443	ENSMUSG00000026034	Clk1	CDC-like kinase 1	100	87	118	143	109	NoDiff
ID_chr1_58422951_58424475	chr1	58422951	58424475	1525	*	1150.81	0.0824778	0.123293	0.668956	0.503523	0.722289	Promoter (<=1kb)	1	58410189	58424066	13878	2	12747	ENSMUST00000156931.7	0	ENSMUSG00000026034	Clk1	CDC-like kinase 1	1413	1145	1102	1371	823	NoDiff
ID_chr1_58445013_58446035	chr1	58445013	58446035	1023	*	1148.75	0.15188	0.117323	1.29455	0.195476	0.421632	Promoter (<=1kb)	1	58445151	58463456	18306	1	65102	ENSMUST00000087521.12	0	ENSMUSG00000026036	Nif3l1	Ngg1 interacting factor 3-like 1 (S. pombe)	1333	1210	1162	1268	839	NoDiff
ID_chr1_58504455_58505350	chr1	58504455	58505350	896	*	1052.95	0.0653399	0.132084	0.494684	0.620823	0.802364	Promoter (<=1kb)	1	58462771	58505109	42339	2	18393	ENSMUST00000027198.11	0	ENSMUSG00000026037	Orc2	origin recognition complex, subunit 2	1195	970	1150	1199	803	NoDiff
ID_chr1_58585789_58586829	chr1	58585789	58586829	1041	*	384.279	-0.058959	0.158176	-0.372744	0.709339	0.85664	Promoter (<=1kb)	1	58522806	58586323	63518	2	213056	ENSMUST00000161600.7	0	ENSMUSG00000038174	Fam126b	family with sequence similarity 126, member B	428	394	350	466	305	NoDiff
ID_chr1_58617950_58618899	chr1	58617950	58618899	950	*	119.671	0.0493277	0.267721	0.184251	0.853817	0.935709	Distal Intergenic	1	58586384	58595964	9581	1	66495	ENSMUST00000027193.8	31566	ENSMUSG00000026032	Ndufb3	NADH:ubiquinone oxidoreductase subunit B3	116	138	120	155	79	NoDiff
ID_chr1_58652136_58653294	chr1	58652136	58653294	1159	*	295.865	-0.277068	0.177012	-1.56525	0.117524	0.305904	Promoter (<=1kb)	1	58652641	58655831	3191	1	100504501	ENSMUST00000185352.1	0	ENSMUSG00000102059	Gm20257	caspase 8 pseudogene	313	279	253	353	283	NoDiff
ID_chr1_58669650_58670082	chr1	58669650	58670082	433	*	52.4792	0.217394	0.373	0.582825	0.560011	0.763841	Exon (ENSMUST00000185953.6/108812, exon 8 of 10)	1	58652641	58655831	3191	1	100504501	ENSMUST00000185352.1	17009	ENSMUSG00000102059	Gm20257	caspase 8 pseudogene	71	56	47	65	31	NoDiff
ID_chr1_58677450_58677901	chr1	58677450	58677901	452	*	36.5177	-0.17061	0.436108	-0.39121	0.695642	0.848627	Intron (ENSMUST00000188772.6/108812, intron 6 of 12)	1	58676196	58691050	14855	2	108812	ENSMUST00000188839.1	13149	ENSMUSG00000047528	Flacc1	flagellum associated containing coiled-coil domains 1	40	42	26	44	32	NoDiff
ID_chr1_58678268_58678818	chr1	58678268	58678818	551	*	68.8125	0.58284	0.335786	1.73575	0.0826082	0.243404	3' UTR	1	58676196	58691050	14855	2	108812	ENSMUST00000188839.1	12232	ENSMUSG00000047528	Flacc1	flagellum associated containing coiled-coil domains 1	110	69	70	67	38	NoDiff
ID_chr1_58711179_58712800	chr1	58711179	58712800	1622	*	1725.29	0.0312139	0.115458	0.270349	0.786892	0.900849	Promoter (<=1kb)	1	58711508	58713886	2379	1	12633	ENSMUST00000149874.7	0	ENSMUSG00000026031	Cflar	CASP8 and FADD-like apoptosis regulator	1948	1646	1790	1915	1389	NoDiff
ID_chr1_58716223_58716536	chr1	58716223	58716536	314	*	121.757	0.0374222	0.258614	0.144703	0.884946	0.950543	Exon (ENSMUST00000189858.1/ENSMUST00000189858.1, exon 1 of 1)	1	58713317	58755165	41849	1	12633	ENSMUST00000069333.7	2906	ENSMUSG00000026031	Cflar	CASP8 and FADD-like apoptosis regulator	148	139	96	139	95	NoDiff
ID_chr1_58719753_58720521	chr1	58719753	58720521	769	*	166.929	-0.0263534	0.250595	-0.105163	0.916246	0.964599	Intron (ENSMUST00000140940.7/12633, intron 2 of 9)	1	58713317	58755165	41849	1	12633	ENSMUST00000069333.7	6436	ENSMUSG00000026031	Cflar	CASP8 and FADD-like apoptosis regulator	167	217	128	195	134	NoDiff
ID_chr1_58727055_58727548	chr1	58727055	58727548	494	*	64.0081	-0.564072	0.367459	-1.53506	0.124768	0.318037	Intron (ENSMUST00000140940.7/12633, intron 3 of 9)	1	58730552	58752453	21902	1	12633	ENSMUST00000123032.1	-3004	ENSMUSG00000026031	Cflar	CASP8 and FADD-like apoptosis regulator	60	74	33	92	63	NoDiff
ID_chr1_58742336_58743767	chr1	58742336	58743767	1432	*	337.117	0.491577	0.206085	2.38531	0.0170647	0.0796499	Intron (ENSMUST00000140940.7/12633, intron 8 of 9)	1	58730552	58752453	21902	1	12633	ENSMUST00000123032.1	11784	ENSMUSG00000026031	Cflar	CASP8 and FADD-like apoptosis regulator	482	392	313	249	261	NoDiff
ID_chr1_58761190_58761863	chr1	58761190	58761863	674	*	184.998	-0.0234596	0.226429	-0.103607	0.917481	0.965034	Distal Intergenic	1	58730552	58752453	21902	1	12633	ENSMUST00000123032.1	30638	ENSMUSG00000026031	Cflar	CASP8 and FADD-like apoptosis regulator	228	180	163	180	174	NoDiff
ID_chr1_58795102_58795950	chr1	58795102	58795950	849	*	316.259	-0.0100717	0.180543	-0.0557858	0.955512	0.981829	Promoter (<=1kb)	1	58795374	58847503	52130	1	12370	ENSMUST00000027189.14	0	ENSMUSG00000026029	Casp8	caspase 8	343	289	343	394	233	NoDiff
ID_chr1_58797313_58797622	chr1	58797313	58797622	310	*	82.894	-0.141207	0.292203	-0.48325	0.628918	0.80707	Promoter (1-2kb)	1	58795477	58846754	51278	1	12370	ENSMUST00000191201.6	1836	ENSMUSG00000026029	Casp8	caspase 8	93	83	71	97	73	NoDiff
ID_chr1_58802087_58803025	chr1	58802087	58803025	939	*	625.856	0.476844	0.140445	3.39524	0.000685697	0.00698143	Promoter (<=1kb)	1	58802502	58847008	44507	1	12370	ENSMUST00000165549.7	0	ENSMUSG00000026029	Casp8	caspase 8	774	747	661	568	415	NoDiff
ID_chr1_58860648_58861176	chr1	58860648	58861176	529	*	63.6635	0.467715	0.349182	1.33946	0.180422	0.401791	Intron (ENSMUST00000188624.1/ENSMUST00000188624.1, intron 7 of 11)	1	58903672	58907212	3541	2	70827	ENSMUST00000172685.1	46036	ENSMUSG00000026028	Trak2	trafficking protein, kinesin binding 2	82	82	59	71	33	NoDiff
ID_chr1_58897474_58898232	chr1	58897474	58898232	759	*	69.4524	-0.186044	0.353408	-0.526429	0.59859	0.788054	Distal Intergenic	1	58903672	58907212	3541	2	70827	ENSMUST00000172685.1	8980	ENSMUSG00000026028	Trak2	trafficking protein, kinesin binding 2	81	42	81	83	62	NoDiff
ID_chr1_58953809_58954490	chr1	58953809	58954490	682	*	287.482	0.652313	0.233128	2.79809	0.00514054	0.033058	Intron (ENSMUST00000027186.11/70827, intron 1 of 15)	1	58903504	58946337	42834	2	70827	ENSMUST00000174120.1	-7472	ENSMUSG00000026028	Trak2	trafficking protein, kinesin binding 2	374	244	419	219	190	NoDiff
ID_chr1_58955942_58956577	chr1	58955942	58956577	636	*	234.32	-0.463982	0.197486	-2.34945	0.0188014	0.085465	Intron (ENSMUST00000027186.11/70827, intron 1 of 15)	1	58903504	58946337	42834	2	70827	ENSMUST00000174120.1	-9605	ENSMUSG00000026028	Trak2	trafficking protein, kinesin binding 2	245	185	201	293	245	NoDiff
ID_chr1_58962010_58962872	chr1	58962010	58962872	863	*	96.7029	1.55084	0.39384	3.93773	8.2255e-05	0.00130235	Intron (ENSMUST00000027186.11/70827, intron 1 of 15)	1	58926663	58973429	46767	2	70827	ENSMUST00000173590.1	10557	ENSMUSG00000026028	Trak2	trafficking protein, kinesin binding 2	143	67	193	43	42	NoDiff
ID_chr1_58973066_58974090	chr1	58973066	58974090	1025	*	1425.31	0.120199	0.112878	1.06486	0.286941	0.529793	Promoter (<=1kb)	1	58973522	58981475	7954	1	227154	ENSMUST00000123965.7	0	ENSMUSG00000026027	Stradb	STE20-related kinase adaptor beta	1662	1518	1383	1577	1068	NoDiff
ID_chr1_59119690_59120535	chr1	59119690	59120535	846	*	529.152	-0.145705	0.146837	-0.992287	0.321058	0.564251	Promoter (<=1kb)	1	59100590	59120094	19505	2	381259	ENSMUST00000094917.9	0	ENSMUSG00000038079	Tmem237	transmembrane protein 237	617	514	448	638	454	NoDiff
ID_chr1_59162836_59163569	chr1	59162836	59163569	734	*	357.062	-0.531771	0.162747	-3.26746	0.00108515	0.010027	Promoter (<=1kb)	1	59120935	59163389	42455	2	227157	ENSMUST00000114275.8	0	ENSMUSG00000079550	Mpp4	membrane protein, palmitoylated 4 (MAGUK p55 subfamily member 4)	368	284	290	508	347	NoDiff
ID_chr1_59172947_59173309	chr1	59172947	59173309	363	*	40.9931	-0.013998	0.415353	-0.0337015	0.973115	0.989939	Exon (ENSMUST00000027178.12/74018, exon 27 of 34)	1	59120935	59163389	42455	2	227157	ENSMUST00000114275.8	-9558	ENSMUSG00000079550	Mpp4	membrane protein, palmitoylated 4 (MAGUK p55 subfamily member 4)	54	43	31	53	29	NoDiff
ID_chr1_59236925_59238160	chr1	59236925	59238160	1236	*	1020.13	0.0408649	0.147887	0.276324	0.782299	0.898547	Promoter (<=1kb)	1	59162926	59237231	74306	2	74018	ENSMUST00000027178.12	0	ENSMUSG00000026024	Als2	alsin Rho guanine nucleotide exchange factor	1073	950	1154	1068	859	NoDiff
ID_chr1_59316084_59316953	chr1	59316084	59316953	870	*	128.079	-0.447769	0.242483	-1.8466	0.0648053	0.20612	Intron (ENSMUST00000160662.7/271697, intron 10 of 13)	1	59298936	59352448	53513	1	271697	ENSMUST00000162906.1	17148	ENSMUSG00000026023	Cdk15	cyclin-dependent kinase 15	140	107	101	171	125	NoDiff
ID_chr1_59367974_59368566	chr1	59367974	59368566	593	*	57.4564	-0.382633	0.363849	-1.05163	0.292971	0.535755	Distal Intergenic	1	59298936	59352448	53513	1	271697	ENSMUST00000162906.1	69038	ENSMUSG00000026023	Cdk15	cyclin-dependent kinase 15	48	59	50	63	63	NoDiff
ID_chr1_59399740_59401470	chr1	59399740	59401470	1731	*	202.844	-0.170541	0.254364	-0.67046	0.502565	0.721659	Distal Intergenic	1	59482424	59486955	4532	1	14369	ENSMUST00000114246.3	-80954	ENSMUSG00000041075	Fzd7	frizzled class receptor 7	268	133	202	211	201	NoDiff
ID_chr1_59481404_59482683	chr1	59481404	59482683	1280	*	1497.38	0.101844	0.11401	0.89329	0.371702	0.613985	Promoter (<=1kb)	1	59482424	59486955	4532	1	14369	ENSMUST00000114246.3	0	ENSMUSG00000041075	Fzd7	frizzled class receptor 7	1726	1530	1512	1740	1082	NoDiff
ID_chr1_59550102_59550641	chr1	59550102	59550641	540	*	74.9346	0.179155	0.327508	0.547026	0.584361	0.779246	Promoter (1-2kb)	1	59548831	59562791	13961	1	381260	ENSMUST00000186310.1	1271	ENSMUSG00000047361	Gm973	predicted gene 973	85	63	94	72	61	NoDiff
ID_chr1_59565901_59566299	chr1	59565901	59566299	399	*	65.7928	-0.323648	0.333902	-0.96929	0.332401	0.575673	Intron (ENSMUST00000114243.7/381260, intron 10 of 19)	1	59558008	59566636	8629	1	381260	ENSMUST00000187979.1	7893	ENSMUSG00000047361	Gm973	predicted gene 973	62	61	62	101	49	NoDiff
ID_chr1_59593220_59593867	chr1	59593220	59593867	648	*	68.7408	-0.180107	0.344965	-0.522104	0.601598	0.790177	Intron (ENSMUST00000114243.7/381260, intron 12 of 19)	1	59582396	59607805	25410	1	381260	ENSMUST00000212835.1	10824	ENSMUSG00000047361	Gm973	predicted gene 973	90	54	61	105	45	NoDiff
ID_chr1_59670025_59671266	chr1	59670025	59671266	1242	*	698.972	0.0634516	0.139421	0.45511	0.64903	0.81919	Promoter (<=1kb)	1	59586558	59670792	84235	2	22218	ENSMUST00000191158.6	0	ENSMUSG00000026021	Sumo1	small ubiquitin-like modifier 1	817	677	712	853	494	NoDiff
ID_chr1_59684589_59685531	chr1	59684589	59685531	943	*	656.337	0.143604	0.151483	0.947989	0.343135	0.586584	Promoter (<=1kb)	1	59684971	59692666	7696	1	55989	ENSMUST00000191088.6	0	ENSMUSG00000026020	Nop58	NOP58 ribonucleoprotein	804	580	731	713	491	NoDiff
ID_chr1_59719329_59720364	chr1	59719329	59720364	1036	*	70.0234	0.0622486	0.382211	0.162864	0.870625	0.943403	Downstream (<=300bp)	1	59704790	59704873	84	1	100217421	ENSMUST00000158468.3	14539	NA	Snord11	small nucleolar RNA, C/D box 11	85	39	96	72	59	NoDiff
ID_chr1_59762404_59764110	chr1	59762404	59764110	1707	*	679.529	-0.278346	0.142498	-1.95333	0.0507809	0.174214	Promoter (<=1kb)	1	59763400	59879014	115615	1	12168	ENSMUST00000087435.6	0	ENSMUSG00000067336	Bmpr2	bone morphogenetic protein receptor, type II (serine/threonine kinase)	753	653	541	834	634	NoDiff
ID_chr1_59830195_59830553	chr1	59830195	59830553	359	*	108.862	0.137971	0.265758	0.519159	0.60365	0.791482	Intron (ENSMUST00000087435.6/12168, intron 3 of 12)	1	59850665	59852351	1687	1	12168	ENSMUST00000190659.1	-20112	ENSMUSG00000067336	Bmpr2	bone morphogenetic protein receptor, type II (serine/threonine kinase)	134	102	114	107	90	NoDiff
ID_chr1_59895359_59896121	chr1	59895359	59896121	763	*	139.377	-0.137101	0.241815	-0.566966	0.570737	0.770807	Distal Intergenic	1	59913006	59985346	72341	1	72750	ENSMUST00000036540.11	-16885	ENSMUSG00000041040	Fam117b	family with sequence similarity 117, member B	155	113	147	169	118	NoDiff
ID_chr1_59906930_59907521	chr1	59906930	59907521	592	*	108.52	0.247406	0.269756	0.91715	0.359064	0.602247	Distal Intergenic	1	59913006	59985346	72341	1	72750	ENSMUST00000036540.11	-5485	ENSMUSG00000041040	Fam117b	family with sequence similarity 117, member B	125	121	113	130	65	NoDiff
ID_chr1_59912550_59913154	chr1	59912550	59913154	605	*	1533.45	0.226177	0.123222	1.83553	0.0664272	0.209647	Promoter (<=1kb)	1	59913006	59985346	72341	1	72750	ENSMUST00000036540.11	0	ENSMUSG00000041040	Fam117b	family with sequence similarity 117, member B	1889	1459	1698	1655	1073	NoDiff
ID_chr1_59913654_59914234	chr1	59913654	59914234	581	*	643.479	0.503696	0.143697	3.50527	0.00045615	0.00508887	Promoter (<=1kb)	1	59913006	59985346	72341	1	72750	ENSMUST00000036540.11	648	ENSMUSG00000041040	Fam117b	family with sequence similarity 117, member B	810	776	675	642	375	NoDiff
ID_chr1_60016104_60016589	chr1	60016104	60016589	486	*	61.2813	-0.502558	0.357887	-1.40424	0.160248	0.37292	Intron (ENSMUST00000027172.12/70375, intron 3 of 10)	1	60015255	60022615	7361	2	70375	ENSMUST00000187364.1	6026	ENSMUSG00000026018	Ica1l	islet cell autoantigen 1-like	79	43	43	78	65	NoDiff
ID_chr1_60017028_60017499	chr1	60017028	60017499	472	*	65.9624	-0.275426	0.32775	-0.840356	0.400709	0.639236	Intron (ENSMUST00000027172.12/70375, intron 3 of 10)	1	60015255	60022615	7361	2	70375	ENSMUST00000187364.1	5116	ENSMUSG00000026018	Ica1l	islet cell autoantigen 1-like	69	60	60	97	50	NoDiff
ID_chr1_60042561_60042932	chr1	60042561	60042932	372	*	62.5642	0.199694	0.345315	0.578295	0.563065	0.765918	Promoter (<=1kb)	1	59989068	60043087	54020	2	70375	ENSMUST00000027172.12	155	ENSMUSG00000026018	Ica1l	islet cell autoantigen 1-like	90	64	53	73	41	NoDiff
ID_chr1_60070737_60071131	chr1	60070737	60071131	395	*	107.904	-0.037438	0.261353	-0.143247	0.886095	0.951085	3' UTR	1	60083085	60085762	2678	2	57750	ENSMUST00000147413.1	14631	ENSMUSG00000026019	Wdr12	WD repeat domain 12	126	113	93	131	84	NoDiff
ID_chr1_60097606_60098581	chr1	60097606	60098581	976	*	1220.97	0.15442	0.142182	1.08607	0.277448	0.518989	Promoter (<=1kb)	1	60098247	60151032	52786	1	241066	ENSMUST00000130075.7	0	ENSMUSG00000026017	Carf	calcium response factor	1443	1082	1411	1281	936	NoDiff
ID_chr1_60158472_60158941	chr1	60158472	60158941	470	*	44.7475	-0.0206039	0.419811	-0.049079	0.960856	0.984555	Distal Intergenic	1	60141448	60148027	6580	1	241066	ENSMUST00000132949.2	17024	ENSMUSG00000026017	Carf	calcium response factor	57	29	52	45	41	NoDiff
ID_chr1_60180067_60180672	chr1	60180067	60180672	606	*	1884.09	0.0155659	0.107118	0.145316	0.884462	0.950429	Promoter (<=1kb)	1	60180599	60338328	157730	1	269198	ENSMUST00000160834.7	0	ENSMUSG00000073664	Nbeal1	neurobeachin like 1	2215	1884	1775	2169	1483	NoDiff
ID_chr1_60342952_60343910	chr1	60342952	60343910	959	*	1124.59	0.0173829	0.124604	0.139505	0.889051	0.952334	Promoter (<=1kb)	1	60343323	60372707	29385	1	77951	ENSMUST00000114202.7	0	ENSMUSG00000049439	Cyp20a1	cytochrome P450, family 20, subfamily a, polypeptide 1	1279	1202	1024	1359	839	NoDiff
ID_chr1_60408968_60409912	chr1	60408968	60409912	945	*	168.341	-0.34265	0.224574	-1.52578	0.127066	0.322082	Promoter (<=1kb)	1	60409619	60481158	71540	1	329165	ENSMUST00000052332.14	0	ENSMUSG00000026782	Abi2	abl-interactor 2	196	141	138	246	137	NoDiff
ID_chr1_60579636_60580421	chr1	60579636	60580421	786	*	177.948	0.130542	0.225834	0.578046	0.563233	0.766081	Distal Intergenic	1	60525688	60567104	41417	2	77300	ENSMUST00000142258.2	-12532	ENSMUSG00000026014	Raph1	Ras association (RalGDS/AF-6) and pleckstrin homology domains 1	236	196	144	203	128	NoDiff
ID_chr1_60627221_60628043	chr1	60627221	60628043	823	*	196.41	0.506047	0.20878	2.42383	0.0153579	0.0738014	Distal Intergenic	1	60525688	60567104	41417	2	77300	ENSMUST00000142258.2	-60117	ENSMUSG00000026014	Raph1	Ras association (RalGDS/AF-6) and pleckstrin homology domains 1	251	220	220	200	111	NoDiff
ID_chr1_60670346_60670736	chr1	60670346	60670736	391	*	37.9231	-0.428445	0.420932	-1.01785	0.30875	0.552335	Distal Intergenic	1	60716800	60763163	46364	1	12487	ENSMUST00000132833.1	-46064	ENSMUSG00000026012	Cd28	CD28 antigen	44	32	28	50	37	NoDiff
ID_chr1_60745659_60746805	chr1	60745659	60746805	1147	*	269.825	-0.194955	0.182005	-1.07115	0.284103	0.526392	Promoter (<=1kb)	1	60746358	60773359	27002	1	12487	ENSMUST00000027165.2	0	ENSMUSG00000026012	Cd28	CD28 antigen	302	269	222	346	226	NoDiff
ID_chr1_60755573_60756168	chr1	60755573	60756168	596	*	83.3772	-1.76792	0.301175	-5.87006	4.35641e-09	3.18868e-07	Intron (ENSMUST00000132833.1/12487, intron 3 of 3)	1	60746402	60764626	18225	1	12487	ENSMUST00000153207.1	9171	ENSMUSG00000026012	Cd28	CD28 antigen	42	48	41	164	117	NoDiff
ID_chr1_60803621_60804582	chr1	60803621	60804582	962	*	88.8641	0.219858	0.323732	0.679136	0.497052	0.717779	Exon (ENSMUST00000130082.1/ENSMUST00000130082.1, exon 4 of 4)	1	60746402	60764626	18225	1	12487	ENSMUST00000153207.1	57219	ENSMUSG00000026012	Cd28	CD28 antigen	80	129	80	95	63	NoDiff
ID_chr1_60824244_60824696	chr1	60824244	60824696	453	*	65.09	0.607497	0.347711	1.74713	0.0806144	0.239277	Distal Intergenic	1	60887000	60912716	25717	1	12477	ENSMUST00000124816.1	-62304	ENSMUSG00000026011	Ctla4	cytotoxic T-lymphocyte-associated protein 4	86	83	66	70	30	NoDiff
ID_chr1_60852251_60852823	chr1	60852251	60852823	573	*	60.7934	0.0082078	0.3478	0.0235992	0.981172	0.993139	Distal Intergenic	1	60887000	60912716	25717	1	12477	ENSMUST00000124816.1	-34177	ENSMUSG00000026011	Ctla4	cytotoxic T-lymphocyte-associated protein 4	55	70	62	70	48	NoDiff
ID_chr1_60862937_60863823	chr1	60862937	60863823	887	*	85.6113	-1.22771	0.295709	-4.15176	3.2993e-05	0.000609304	Distal Intergenic	1	60887000	60912716	25717	1	12477	ENSMUST00000124816.1	-23177	ENSMUSG00000026011	Ctla4	cytotoxic T-lymphocyte-associated protein 4	73	57	44	152	103	NoDiff
ID_chr1_60911584_60911974	chr1	60911584	60911974	391	*	72.0108	-0.650411	0.308212	-2.11027	0.034835	0.133655	Intron (ENSMUST00000124816.1/12477, intron 3 of 3)	1	60909171	60914769	5599	1	12477	ENSMUST00000097720.3	2413	ENSMUSG00000026011	Ctla4	cytotoxic T-lymphocyte-associated protein 4	68	59	55	108	72	NoDiff
ID_chr1_60916073_60916828	chr1	60916073	60916828	756	*	195.548	-0.0999635	0.207727	-0.481226	0.630356	0.808109	Downstream (<=300bp)	1	60909171	60914769	5599	1	12477	ENSMUST00000097720.3	6902	ENSMUSG00000026011	Ctla4	cytotoxic T-lymphocyte-associated protein 4	218	201	170	217	175	NoDiff
ID_chr1_60937171_60937575	chr1	60937171	60937575	405	*	37.7283	-0.215762	0.449489	-0.480016	0.631216	0.808592	Distal Intergenic	1	60909171	60914769	5599	1	12477	ENSMUST00000097720.3	28000	ENSMUSG00000026011	Ctla4	cytotoxic T-lymphocyte-associated protein 4	56	33	23	46	34	NoDiff
ID_chr1_60940676_60941783	chr1	60940676	60941783	1108	*	99.169	1.09921	0.299558	3.66945	0.000243076	0.00311241	Distal Intergenic	1	60909171	60914769	5599	1	12477	ENSMUST00000097720.3	31505	ENSMUSG00000026011	Ctla4	cytotoxic T-lymphocyte-associated protein 4	128	146	116	81	37	NoDiff
ID_chr1_60960415_60961300	chr1	60960415	60961300	886	*	154.186	0.800269	0.239277	3.34453	0.000824226	0.00807345	Distal Intergenic	1	60977927	60995797	17871	1	54167	ENSMUST00000027162.11	-16627	ENSMUSG00000026009	Icos	inducible T cell co-stimulator	214	186	175	104	99	NoDiff
ID_chr1_61373631_61373919	chr1	61373631	61373919	289	*	41.8666	-1.53957	0.438323	-3.5124	0.000444075	0.00498605	Distal Intergenic	1	61378432	61395904	17473	1	77341	ENSMUST00000141000.1	-4513	ENSMUSG00000085447	9530026F06Rik	RIKEN cDNA 9530026F06 gene	26	16	31	65	65	NoDiff
ID_chr1_61638487_61639950	chr1	61638487	61639950	1464	*	173.688	-0.630686	0.213635	-2.95217	0.00315552	0.0228772	Promoter (<=1kb)	1	61638824	62078259	439436	1	72823	ENSMUST00000138768.7	0	ENSMUSG00000052062	Pard3b	par-3 family cell polarity regulator beta	155	138	147	245	182	NoDiff
ID_chr1_62148828_62149172	chr1	62148828	62149172	345	*	67.6592	0.101091	0.335533	0.301285	0.763197	0.888445	Intron (ENSMUST00000075374.9/72823, intron 5 of 22)	1	62131195	62136109	4915	2	105243940	ENSMUST00000127498.2	-12719	ENSMUSG00000085019	Pard3bos2	par-3 family cell polarity regulator beta, opposite strand 2	61	77	75	74	52	NoDiff
ID_chr1_62150779_62151093	chr1	62150779	62151093	315	*	57.3564	-0.0824941	0.367003	-0.224778	0.822152	0.919811	Intron (ENSMUST00000075374.9/72823, intron 5 of 22)	1	62131195	62136109	4915	2	105243940	ENSMUST00000127498.2	-14670	ENSMUSG00000085019	Pard3bos2	par-3 family cell polarity regulator beta, opposite strand 2	68	53	54	87	34	NoDiff
ID_chr1_62483029_62483427	chr1	62483029	62483427	399	*	80.4801	0.108352	0.311202	0.348173	0.72771	0.867751	Intron (ENSMUST00000075374.9/72823, intron 20 of 22)	1	62703285	62739932	36648	1	18187	ENSMUST00000126344.1	-219858	ENSMUSG00000025969	Nrp2	neuropilin 2	77	90	87	79	68	NoDiff
ID_chr1_62539833_62540103	chr1	62539833	62540103	271	*	51.1261	-0.0622294	0.431797	-0.144117	0.885408	0.950729	Intron (ENSMUST00000075374.9/72823, intron 21 of 22)	1	62703285	62739932	36648	1	18187	ENSMUST00000126344.1	-163182	ENSMUSG00000025969	Nrp2	neuropilin 2	32	69	52	74	32	NoDiff
ID_chr1_62678672_62680155	chr1	62678672	62680155	1484	*	253.89	-0.0282352	0.207852	-0.135843	0.891946	0.953433	Distal Intergenic	1	62703285	62739932	36648	1	18187	ENSMUST00000126344.1	-23130	ENSMUSG00000025969	Nrp2	neuropilin 2	264	289	227	345	170	NoDiff
ID_chr1_62701117_62701480	chr1	62701117	62701480	364	*	78.9371	0.0641188	0.323223	0.198373	0.842753	0.930207	Promoter (1-2kb)	1	62703285	62739932	36648	1	18187	ENSMUST00000126344.1	-1805	ENSMUSG00000025969	Nrp2	neuropilin 2	100	71	78	68	76	NoDiff
ID_chr1_62703231_62703899	chr1	62703231	62703899	669	*	165.447	-0.173958	0.224507	-0.774847	0.43843	0.670456	Promoter (<=1kb)	1	62703285	62739932	36648	1	18187	ENSMUST00000126344.1	0	ENSMUSG00000025969	Nrp2	neuropilin 2	179	173	137	225	127	NoDiff
ID_chr1_62706196_62707222	chr1	62706196	62707222	1027	*	178.274	-0.492658	0.212906	-2.31397	0.0206695	0.0918101	Intron (ENSMUST00000126344.1/18187, intron 1 of 2)	1	62703702	62818695	114994	1	18187	ENSMUST00000114157.2	2494	ENSMUSG00000025969	Nrp2	neuropilin 2	177	157	141	230	185	NoDiff
ID_chr1_62724560_62725511	chr1	62724560	62725511	952	*	509.613	0.235062	0.215851	1.089	0.276154	0.517435	Intron (ENSMUST00000126344.1/18187, intron 2 of 2)	1	62703702	62818695	114994	1	18187	ENSMUST00000114157.2	20858	ENSMUSG00000025969	Nrp2	neuropilin 2	613	701	373	619	306	NoDiff
ID_chr1_62751119_62751812	chr1	62751119	62751812	694	*	140.539	0.107142	0.268311	0.39932	0.689657	0.845105	Intron (ENSMUST00000075144.11/18187, intron 7 of 15)	1	62703702	62818695	114994	1	18187	ENSMUST00000114157.2	47417	ENSMUSG00000025969	Nrp2	neuropilin 2	212	141	103	168	98	NoDiff
ID_chr1_62760017_62760669	chr1	62760017	62760669	653	*	175.238	-0.750922	0.22324	-3.36375	0.00076892	0.00764083	Intron (ENSMUST00000075144.11/18187, intron 7 of 15)	1	62703702	62818695	114994	1	18187	ENSMUST00000114157.2	56315	ENSMUSG00000025969	Nrp2	neuropilin 2	130	152	141	260	189	NoDiff
ID_chr1_62766815_62767146	chr1	62766815	62767146	332	*	41.0923	-0.0872789	0.43227	-0.201908	0.839988	0.928987	Intron (ENSMUST00000075144.11/18187, intron 10 of 15)	1	62703702	62818695	114994	1	18187	ENSMUST00000114157.2	63113	ENSMUSG00000025969	Nrp2	neuropilin 2	49	27	48	42	39	NoDiff
ID_chr1_62774327_62775026	chr1	62774327	62775026	700	*	85.247	0.328011	0.310656	1.05586	0.29103	0.53379	Intron (ENSMUST00000075144.11/18187, intron 12 of 15)	1	62703702	62818695	114994	1	18187	ENSMUST00000114157.2	70625	ENSMUSG00000025969	Nrp2	neuropilin 2	99	107	82	103	46	NoDiff
ID_chr1_62795722_62796103	chr1	62795722	62796103	382	*	46.1799	-0.286132	0.39916	-0.716836	0.473475	0.700403	3' UTR	1	62703702	62818695	114994	1	18187	ENSMUST00000114157.2	92020	ENSMUSG00000025969	Nrp2	neuropilin 2	36	53	41	57	43	NoDiff
ID_chr1_62875647_62876010	chr1	62875647	62876010	364	*	54.6828	0.285352	0.371974	0.767129	0.443005	0.67411	Distal Intergenic	1	62703702	62818695	114994	1	18187	ENSMUST00000114157.2	171945	ENSMUSG00000025969	Nrp2	neuropilin 2	60	75	47	55	39	NoDiff
ID_chr1_63089903_63090213	chr1	63089903	63090213	311	*	54.9282	-0.181856	0.356007	-0.510821	0.609477	0.795559	Promoter (1-2kb)	1	62958418	63091929	133512	2	227195	ENSMUST00000133236.7	1716	ENSMUSG00000040865	Ino80d	INO80 complex subunit D	53	60	48	71	45	NoDiff
ID_chr1_63114234_63114799	chr1	63114234	63114799	566	*	1043.18	-0.0768948	0.128978	-0.596186	0.551051	0.757636	Promoter (<=1kb)	1	63114471	63158290	43820	1	100380944	ENSMUST00000138611.7	0	ENSMUSG00000084799	Ino80dos	INO80 complex subunit D, opposite strand	1130	944	1082	1237	860	NoDiff
ID_chr1_63119783_63120218	chr1	63119783	63120218	436	*	156.166	0.476855	0.225469	2.11495	0.0344344	0.132633	Exon (ENSMUST00000185480.1/ENSMUST00000185480.1, exon 1 of 1)	1	63114740	63157245	42506	1	100380944	ENSMUST00000188602.1	5043	ENSMUSG00000084799	Ino80dos	INO80 complex subunit D, opposite strand	196	188	161	144	102	NoDiff
ID_chr1_63121835_63122510	chr1	63121835	63122510	676	*	384.603	0.0273447	0.161567	0.169247	0.865603	0.94114	Exon (ENSMUST00000185480.1/ENSMUST00000185480.1, exon 1 of 1)	1	63114740	63157245	42506	1	100380944	ENSMUST00000188602.1	7095	ENSMUSG00000084799	Ino80dos	INO80 complex subunit D, opposite strand	430	414	357	462	286	NoDiff
ID_chr1_63126166_63126699	chr1	63126166	63126699	534	*	170.953	-0.3997	0.268006	-1.49139	0.13586	0.336712	Exon (ENSMUST00000185480.1/ENSMUST00000185480.1, exon 1 of 1)	1	63114740	63157245	42506	1	100380944	ENSMUST00000188602.1	11426	ENSMUSG00000084799	Ino80dos	INO80 complex subunit D, opposite strand	157	207	106	261	138	NoDiff
ID_chr1_63129798_63131284	chr1	63129798	63131284	1487	*	291.907	-0.0115455	0.177192	-0.0651582	0.948048	0.978557	Intron (ENSMUST00000138611.7/100380944, intron 1 of 3)	1	63114740	63157245	42506	1	100380944	ENSMUST00000188602.1	15058	ENSMUSG00000084799	Ino80dos	INO80 complex subunit D, opposite strand	324	314	264	353	223	NoDiff
ID_chr1_63176383_63177372	chr1	63176383	63177372	990	*	881.147	-0.129736	0.134381	-0.965432	0.334328	0.578053	Promoter (<=1kb)	1	63143596	63176822	33227	2	227197	ENSMUST00000027111.14	0	ENSMUSG00000025968	Ndufs1	NADH:ubiquinone oxidoreductase core subunit S1	901	816	903	1050	754	NoDiff
ID_chr1_63180862_63181319	chr1	63180862	63181319	458	*	435.477	0.0911018	0.189462	0.480845	0.630627	0.80814	Promoter (1-2kb)	1	63179004	63179135	132	1	100217464	ENSMUST00000082668.1	1858	ENSMUSG00000064602	Snora41	small nucleolar RNA, H/ACA box 41	453	377	542	465	346	NoDiff
ID_chr1_63437571_63438063	chr1	63437571	63438063	493	*	55.9218	0.251773	0.369615	0.681177	0.495759	0.716758	Distal Intergenic	1	63445891	63573217	127327	1	23792	ENSMUST00000182642.7	-7828	ENSMUSG00000025964	Adam23	a disintegrin and metallopeptidase domain 23	68	60	58	73	29	NoDiff
ID_chr1_63629981_63630875	chr1	63629981	63630875	895	*	89.2031	-1.618	0.298699	-5.41681	6.0671e-08	3.04407e-06	Intron (ENSMUST00000090313.4/241073, intron 14 of 14)	1	63615968	63620819	4852	1	105243944	ENSMUST00000226288.1	14013	ENSMUSG00000115378	Gm39653	predicted gene, 39653	58	42	51	150	135	NoDiff
ID_chr1_63730306_63730924	chr1	63730306	63730924	619	*	119.529	-0.0554011	0.261646	-0.211741	0.832309	0.925075	Promoter (<=1kb)	1	63730614	63754655	24042	1	75619	ENSMUST00000027103.6	0	ENSMUSG00000025962	Fastkd2	FAST kinase domains 2	130	103	130	126	108	NoDiff
ID_chr1_63886337_63887067	chr1	63886337	63887067	731	*	33.915	-1.49299	0.447082	-3.33941	0.00083958	0.0081948	Distal Intergenic	1	63964727	63968999	4273	1	433315	ENSMUST00000133244.1	-77660	ENSMUSG00000044689	Gm13749	predicted gene 13749	24	18	19	61	46	NoDiff
ID_chr1_64051903_64052650	chr1	64051903	64052650	748	*	144.252	-0.123282	0.270175	-0.456305	0.648171	0.818713	Intron (ENSMUST00000114086.7/93691, intron 2 of 3)	1	64042438	64042501	64	2	102466760	ENSMUST00000184798.1	-9402	ENSMUSG00000098487	Mir6899	microRNA 6899	116	182	129	187	112	NoDiff
ID_chr1_64078398_64079042	chr1	64078398	64079042	645	*	193.436	-0.219123	0.230874	-0.949101	0.342569	0.586159	Exon (ENSMUST00000149820.1/ENSMUST00000149820.1, exon 1 of 4)	1	64042438	64042501	64	2	102466760	ENSMUST00000184798.1	-35897	ENSMUSG00000098487	Mir6899	microRNA 6899	186	230	145	241	170	NoDiff
ID_chr1_64088087_64088858	chr1	64088087	64088858	772	*	54.0251	-1.29457	0.365225	-3.54459	0.00039323	0.00452898	Intron (ENSMUST00000149820.1/ENSMUST00000149820.1, intron 3 of 3)	1	64041926	64121482	79557	2	93691	ENSMUST00000055001.9	32624	ENSMUSG00000025959	Klf7	Kruppel-like factor 7 (ubiquitous)	31	40	34	96	67	NoDiff
ID_chr1_64104646_64105121	chr1	64104646	64105121	476	*	71.7525	-0.462955	0.337518	-1.37165	0.170174	0.387088	Intron (ENSMUST00000114086.7/93691, intron 1 of 3)	1	64041926	64121482	79557	2	93691	ENSMUST00000055001.9	16361	ENSMUSG00000025959	Klf7	Kruppel-like factor 7 (ubiquitous)	65	83	45	101	67	NoDiff
ID_chr1_64121552_64122376	chr1	64121552	64122376	825	*	3169.89	0.125816	0.106869	1.1773	0.239076	0.475675	Promoter (<=1kb)	1	64079103	64122282	43180	2	93691	ENSMUST00000135075.1	0	ENSMUSG00000025959	Klf7	Kruppel-like factor 7 (ubiquitous)	3714	3084	3357	3562	2326	NoDiff
ID_chr1_64126943_64127510	chr1	64126943	64127510	568	*	134.735	-0.0310657	0.272034	-0.114198	0.909081	0.961525	Distal Intergenic	1	64079103	64122282	43180	2	93691	ENSMUST00000135075.1	-4661	ENSMUSG00000025959	Klf7	Kruppel-like factor 7 (ubiquitous)	140	175	99	171	99	NoDiff
ID_chr1_64189404_64190026	chr1	64189404	64190026	623	*	78.774	0.0703851	0.335698	0.209668	0.833927	0.925958	Intron (ENSMUST00000190863.1/ENSMUST00000190863.1, intron 1 of 1)	1	64079103	64122282	43180	2	93691	ENSMUST00000135075.1	-67122	ENSMUSG00000025959	Klf7	Kruppel-like factor 7 (ubiquitous)	111	52	88	91	59	NoDiff
ID_chr1_64198431_64199297	chr1	64198431	64199297	867	*	75.6786	-0.280804	0.333096	-0.843012	0.399222	0.638084	Intron (ENSMUST00000190863.1/ENSMUST00000190863.1, intron 1 of 1)	1	64079103	64122282	43180	2	93691	ENSMUST00000135075.1	-76149	ENSMUSG00000025959	Klf7	Kruppel-like factor 7 (ubiquitous)	66	74	75	122	50	NoDiff
ID_chr1_64295388_64295688	chr1	64295388	64295688	301	*	38.7049	0.402312	0.432084	0.931097	0.351804	0.595362	Intron (ENSMUST00000190863.1/ENSMUST00000190863.1, intron 1 of 1)	1	64079103	64122282	43180	2	93691	ENSMUST00000135075.1	-173106	ENSMUSG00000025959	Klf7	Kruppel-like factor 7 (ubiquitous)	45	51	37	44	21	NoDiff
ID_chr1_64301228_64301912	chr1	64301228	64301912	685	*	152.93	0.175676	0.228441	0.76902	0.441881	0.673112	Intron (ENSMUST00000190863.1/ENSMUST00000190863.1, intron 1 of 1)	1	64079103	64122282	43180	2	93691	ENSMUST00000135075.1	-178946	ENSMUSG00000025959	Klf7	Kruppel-like factor 7 (ubiquitous)	171	172	153	176	104	NoDiff
ID_chr1_64305444_64305827	chr1	64305444	64305827	384	*	76.8613	-1.34019	0.344255	-3.89301	9.90073e-05	0.00151786	Distal Intergenic	1	64079103	64122282	43180	2	93691	ENSMUST00000135075.1	-183162	ENSMUSG00000025959	Klf7	Kruppel-like factor 7 (ubiquitous)	76	35	39	121	109	NoDiff
ID_chr1_64308485_64308962	chr1	64308485	64308962	478	*	65.7872	-0.360567	0.324915	-1.10973	0.267117	0.507558	Distal Intergenic	1	64079103	64122282	43180	2	93691	ENSMUST00000135075.1	-186203	ENSMUSG00000025959	Klf7	Kruppel-like factor 7 (ubiquitous)	65	66	52	88	60	NoDiff
ID_chr1_64448179_64448704	chr1	64448179	64448704	526	*	55.1527	-0.467164	0.368675	-1.26714	0.205104	0.433773	Distal Intergenic	1	64532645	64597695	65051	1	12912	ENSMUST00000185594.6	-83941	ENSMUSG00000025958	Creb1	cAMP responsive element binding protein 1	45	43	59	84	47	NoDiff
ID_chr1_64481860_64482707	chr1	64481860	64482707	848	*	262.063	-0.542038	0.188759	-2.87159	0.00408417	0.0277534	Distal Intergenic	1	64532645	64597695	65051	1	12912	ENSMUST00000185594.6	-49938	ENSMUSG00000025958	Creb1	cAMP responsive element binding protein 1	290	207	195	374	256	NoDiff
ID_chr1_64532142_64533214	chr1	64532142	64533214	1073	*	3858.93	0.243692	0.106417	2.28997	0.0220229	0.0959835	Promoter (<=1kb)	1	64532645	64597695	65051	1	12912	ENSMUST00000185594.6	0	ENSMUSG00000025958	Creb1	cAMP responsive element binding protein 1	4580	4013	4142	4265	2589	NoDiff
ID_chr1_64609227_64609579	chr1	64609227	64609579	353	*	53.4056	0.885302	0.378581	2.33847	0.0193627	0.0873959	Intron (ENSMUST00000114079.8/67099, intron 3 of 3)	1	64607956	64615631	7676	2	67099	ENSMUST00000162806.7	6052	ENSMUSG00000025956	Mettl21a	methyltransferase like 21A	67	59	75	37	31	NoDiff
ID_chr1_64616689_64617853	chr1	64616689	64617853	1165	*	578.26	0.0797714	0.141577	0.56345	0.573129	0.772452	Promoter (<=1kb)	1	64606473	64617242	10770	2	67099	ENSMUST00000114079.8	0	ENSMUSG00000025956	Mettl21a	methyltransferase like 21A	712	555	569	634	453	NoDiff
ID_chr1_64690334_64690992	chr1	64690334	64690992	659	*	2261.05	0.092876	0.115593	0.803473	0.421701	0.657011	Promoter (<=1kb)	1	64690455	64725644	35190	1	227210	ENSMUST00000114077.7	0	ENSMUSG00000070871	Ccnyl1	cyclin Y-like 1	2521	2190	2453	2557	1696	NoDiff
ID_chr1_64717409_64717968	chr1	64717409	64717968	560	*	76.6603	0.41915	0.306907	1.36572	0.172025	0.389897	Intron (ENSMUST00000114077.7/227210, intron 8 of 10)	1	64734469	64737749	3281	2	14367	ENSMUST00000116133.3	19781	ENSMUSG00000045005	Fzd5	frizzled class receptor 5	103	77	85	76	49	NoDiff
ID_chr1_64736080_64736819	chr1	64736080	64736819	740	*	218.323	-0.121259	0.199126	-0.608958	0.542553	0.752164	Promoter (<=1kb)	1	64734469	64737749	3281	2	14367	ENSMUST00000116133.3	930	ENSMUSG00000045005	Fzd5	frizzled class receptor 5	264	189	204	277	174	NoDiff
ID_chr1_64737062_64738372	chr1	64737062	64738372	1311	*	966.757	0.0373074	0.136102	0.274114	0.783997	0.899223	Promoter (<=1kb)	1	64730558	64737751	7194	2	14367	ENSMUST00000063982.6	0	ENSMUSG00000045005	Fzd5	frizzled class receptor 5	1118	1085	829	1103	754	NoDiff
ID_chr1_64797128_64797695	chr1	64797128	64797695	568	*	73.9227	-0.629979	0.308962	-2.03902	0.0414483	0.151368	Intron (ENSMUST00000139649.7/241075, intron 7 of 8)	1	64793809	64836764	42956	2	241075	ENSMUST00000187188.1	39069	ENSMUSG00000051344	Plekhm3	pleckstrin homology domain containing, family M, member 3	72	53	63	105	77	NoDiff
ID_chr1_64925669_64926053	chr1	64925669	64926053	385	*	240.085	0.778812	0.196079	3.97194	7.12908e-05	0.00115887	Intron (ENSMUST00000139649.7/241075, intron 2 of 8)	1	64860298	64928097	67800	2	241075	ENSMUST00000140857.1	2044	ENSMUSG00000051344	Plekhm3	pleckstrin homology domain containing, family M, member 3	300	314	276	200	129	NoDiff
ID_chr1_64927688_64928818	chr1	64927688	64928818	1131	*	223.915	0.931147	0.204021	4.56398	5.01922e-06	0.000127044	Promoter (<=1kb)	1	64860298	64928097	67800	2	241075	ENSMUST00000140857.1	0	ENSMUSG00000051344	Plekhm3	pleckstrin homology domain containing, family M, member 3	349	246	266	164	118	NoDiff
ID_chr1_64949281_64949767	chr1	64949281	64949767	487	*	102.556	-0.152406	0.271896	-0.560532	0.575117	0.773611	Intron (ENSMUST00000139649.7/241075, intron 1 of 8)	1	64953163	64956727	3565	2	241075	ENSMUST00000134097.1	6960	ENSMUSG00000051344	Plekhm3	pleckstrin homology domain containing, family M, member 3	97	98	107	124	88	NoDiff
ID_chr1_64956348_64957086	chr1	64956348	64957086	739	*	112.387	-0.289674	0.268114	-1.08042	0.279957	0.522096	Promoter (<=1kb)	1	64785983	64956824	170842	2	241075	ENSMUST00000139649.7	0	ENSMUSG00000051344	Plekhm3	pleckstrin homology domain containing, family M, member 3	110	107	101	122	117	NoDiff
ID_chr1_65088723_65089305	chr1	65088723	65089305	583	*	106.71	-0.0778689	0.26062	-0.298783	0.765105	0.889351	Distal Intergenic	1	65080219	65082288	2070	2	12965	ENSMUST00000027090.8	-6435	ENSMUSG00000073658	Crygb	crystallin, gamma B	116	100	107	128	87	NoDiff
ID_chr1_65090401_65090841	chr1	65090401	65090841	441	*	115.245	0.443113	0.268889	1.64794	0.0993648	0.274632	Distal Intergenic	1	65080219	65082288	2070	2	12965	ENSMUST00000027090.8	-8113	ENSMUSG00000073658	Crygb	crystallin, gamma B	130	155	113	114	72	NoDiff
ID_chr1_65107661_65108157	chr1	65107661	65108157	497	*	86.3987	0.288384	0.304408	0.94736	0.343456	0.586923	3' UTR	1	65100389	65103373	2985	2	12964	ENSMUST00000061497.8	-4288	ENSMUSG00000044429	Cryga	crystallin, gamma A	124	87	81	103	50	NoDiff
ID_chr1_65112220_65114046	chr1	65112220	65114046	1827	*	527.85	0.0268339	0.159789	0.167934	0.866635	0.941684	Intron (ENSMUST00000144760.2/98303, intron 3 of 6)	1	65100619	65119558	18940	2	98303	ENSMUST00000144760.2	5512	ENSMUSG00000044816	D630023F18Rik	RIKEN cDNA D630023F18 gene	587	601	461	654	379	NoDiff
ID_chr1_65177978_65179369	chr1	65177978	65179369	1392	*	2076.04	0.292676	0.11738	2.49342	0.0126521	0.0641455	Promoter (<=1kb)	1	65158616	65179181	20566	2	15926	ENSMUST00000097709.10	0	ENSMUSG00000025950	Idh1	isocitrate dehydrogenase 1 (NADP+), soluble	2426	2153	2344	2226	1375	NoDiff
ID_chr1_65186271_65186921	chr1	65186271	65186921	651	*	856.287	-0.0488751	0.125237	-0.390263	0.696342	0.84905	Promoter (<=1kb)	1	65158618	65186479	27862	2	15926	ENSMUST00000169032.7	0	ENSMUSG00000025950	Idh1	isocitrate dehydrogenase 1 (NADP+), soluble	945	830	840	1021	686	NoDiff
ID_chr1_66174905_66175610	chr1	66174905	66175610	706	*	94.7198	-0.482207	0.282762	-1.70534	0.0881304	0.253545	Promoter (<=1kb)	1	66175273	66380617	205345	1	17756	ENSMUST00000156636.8	0	ENSMUSG00000015222	Map2	microtubule-associated protein 2	102	89	64	136	88	NoDiff
ID_chr1_66277190_66277708	chr1	66277190	66277708	519	*	25.7509	-2.07124	0.52813	-3.92184	8.78736e-05	0.00137752	Intron (ENSMUST00000156636.8/17756, intron 2 of 4)	1	66251662	66442581	190920	1	17756	ENSMUST00000024639.11	25528	ENSMUSG00000015222	Map2	microtubule-associated protein 2	12	11	12	63	32	NoDiff
ID_chr1_66279291_66279914	chr1	66279291	66279914	624	*	64.4361	0.623544	0.351088	1.77603	0.0757275	0.229597	Intron (ENSMUST00000156636.8/17756, intron 2 of 4)	1	66251662	66442581	190920	1	17756	ENSMUST00000024639.11	27629	ENSMUSG00000015222	Map2	microtubule-associated protein 2	105	58	72	60	36	NoDiff
ID_chr1_66649772_66650135	chr1	66649772	66650135	364	*	29.4609	0.137079	0.475052	0.288556	0.772921	0.89359	Intron (ENSMUST00000061620.16/329178, intron 47 of 64)	1	66679699	66696663	16965	1	329178	ENSMUST00000152844.1	-29564	ENSMUSG00000055567	Unc80	unc-80, NALCN activator	36	28	31	35	20	NoDiff
ID_chr1_66700281_66701133	chr1	66700281	66701133	853	*	896.551	0.0799601	0.141439	0.565333	0.571847	0.771595	Promoter (<=1kb)	1	66700831	66715194	14364	1	66646	ENSMUST00000151016.1	0	ENSMUSG00000026005	Rpe	ribulose-5-phosphate-3-epimerase	945	868	1010	1012	681	NoDiff
ID_chr1_66815884_66818119	chr1	66815884	66818119	2236	*	3331.28	0.246706	0.103361	2.38684	0.0169938	0.0793906	Promoter (<=1kb)	1	66719363	66817546	98184	2	68691	ENSMUST00000068168.9	0	ENSMUSG00000026004	Kansl1l	KAT8 regulatory NSL complex subunit 1-like	4015	3399	3593	3476	2370	NoDiff
ID_chr1_66841945_66842415	chr1	66841945	66842415	471	*	89.9005	0.0415126	0.316485	0.131167	0.895643	0.955129	Intron (ENSMUST00000027153.5/11363, intron 7 of 10)	1	66845299	66858331	13033	2	11363	ENSMUST00000139208.1	15916	ENSMUSG00000026003	Acadl	acyl-Coenzyme A dehydrogenase, long-chain	82	105	93	126	53	NoDiff
ID_chr1_66845447_66846283	chr1	66845447	66846283	837	*	107.935	0.880636	0.276335	3.18685	0.00143833	0.0124933	Intron (ENSMUST00000027153.5/11363, intron 5 of 10)	1	66845299	66858331	13033	2	11363	ENSMUST00000139208.1	12048	ENSMUSG00000026003	Acadl	acyl-Coenzyme A dehydrogenase, long-chain	130	143	133	76	62	NoDiff
ID_chr1_66862413_66863892	chr1	66862413	66863892	1480	*	460.076	0.0360822	0.152807	0.236129	0.813332	0.915061	Promoter (<=1kb)	1	66830839	66863277	32439	2	11363	ENSMUST00000027153.5	0	ENSMUSG00000026003	Acadl	acyl-Coenzyme A dehydrogenase, long-chain	578	443	426	527	358	NoDiff
ID_chr1_66895061_66896778	chr1	66895061	66896778	1718	*	218.208	0.0012602	0.214586	0.00587273	0.995314	0.998454	Distal Intergenic	1	66830839	66863277	32439	2	11363	ENSMUST00000027153.5	-31784	ENSMUSG00000026003	Acadl	acyl-Coenzyme A dehydrogenase, long-chain	269	246	166	264	165	NoDiff
ID_chr1_66987523_66988227	chr1	66987523	66988227	705	*	277.484	0.211442	0.203341	1.03984	0.298415	0.541575	Distal Intergenic	1	67007018	67021065	14048	2	14768	ENSMUST00000133508.1	32838	ENSMUSG00000026000	Lancl1	LanC (bacterial lantibiotic synthetase component C)-like 1	288	269	344	276	213	NoDiff
ID_chr1_67038414_67039336	chr1	67038414	67039336	923	*	230.812	0.00968527	0.203895	0.0475013	0.962114	0.985122	Promoter (<=1kb)	1	67000517	67038865	38349	2	14768	ENSMUST00000027149.11	0	ENSMUSG00000026000	Lancl1	LanC (bacterial lantibiotic synthetase component C)-like 1	251	203	260	255	190	NoDiff
ID_chr1_67397980_67398311	chr1	67397980	67398311	332	*	37.1343	0.207508	0.484802	0.428028	0.668631	0.832256	Distal Intergenic	1	67123026	67231259	108234	1	227231	ENSMUST00000027144.7	274954	ENSMUSG00000025991	Cps1	carbamoyl-phosphate synthetase 1	26	37	56	46	22	NoDiff
ID_chr1_69231968_69232345	chr1	69231968	69232345	378	*	18.8612	-0.468744	0.593422	-0.7899	0.429586	0.663882	Distal Intergenic	1	68032186	69108059	1075874	2	13869	ENSMUST00000121473.7	-123909	ENSMUSG00000062209	Erbb4	erb-b2 receptor tyrosine kinase 4	14	16	20	26	18	NoDiff
ID_chr1_69241696_69242167	chr1	69241696	69242167	472	*	47.6474	-0.226934	0.387706	-0.585324	0.55833	0.762826	Distal Intergenic	1	68032186	69108059	1075874	2	13869	ENSMUST00000121473.7	-133637	ENSMUSG00000062209	Erbb4	erb-b2 receptor tyrosine kinase 4	41	44	52	65	38	NoDiff
ID_chr1_69331543_69332078	chr1	69331543	69332078	536	*	69.2987	0.0357457	0.33137	0.107873	0.914097	0.963711	Distal Intergenic	1	68032186	69108059	1075874	2	13869	ENSMUST00000121473.7	-223484	ENSMUSG00000062209	Erbb4	erb-b2 receptor tyrosine kinase 4	85	71	61	64	65	NoDiff
ID_chr1_69495811_69496620	chr1	69495811	69496620	810	*	275.858	0.829978	0.185176	4.48212	7.39067e-06	0.000176202	Distal Intergenic	1	69538768	69684157	145390	2	22779	ENSMUST00000188110.6	187537	ENSMUSG00000025997	Ikzf2	IKAROS family zinc finger 2	366	318	349	211	154	NoDiff
ID_chr1_69507584_69507857	chr1	69507584	69507857	274	*	41.9836	0.791933	0.414818	1.90911	0.0562481	0.186842	Distal Intergenic	1	69538768	69684157	145390	2	22779	ENSMUST00000188110.6	176300	ENSMUSG00000025997	Ikzf2	IKAROS family zinc finger 2	62	52	43	30	26	NoDiff
ID_chr1_69513428_69514077	chr1	69513428	69514077	650	*	165.667	-0.1888	0.236829	-0.797202	0.425334	0.660207	Exon (ENSMUST00000187100.1/ENSMUST00000187100.1, exon 1 of 4)	1	69538768	69684157	145390	2	22779	ENSMUST00000188110.6	170080	ENSMUSG00000025997	Ikzf2	IKAROS family zinc finger 2	207	124	159	224	130	NoDiff
ID_chr1_69559649_69560232	chr1	69559649	69560232	584	*	65.7669	1.4498	0.396437	3.65706	0.00025512	0.0032313	Intron (ENSMUST00000027146.8/22779, intron 5 of 7)	1	69538768	69684157	145390	2	22779	ENSMUST00000188110.6	123925	ENSMUSG00000025997	Ikzf2	IKAROS family zinc finger 2	76	72	120	30	31	NoDiff
ID_chr1_69591325_69591617	chr1	69591325	69591617	293	*	30.2546	0.473749	0.478416	0.990244	0.322055	0.565404	Intron (ENSMUST00000027146.8/22779, intron 3 of 7)	1	69538768	69684157	145390	2	22779	ENSMUST00000188110.6	92540	ENSMUSG00000025997	Ikzf2	IKAROS family zinc finger 2	44	30	32	25	22	NoDiff
ID_chr1_69606789_69607358	chr1	69606789	69607358	570	*	141.332	-0.186146	0.243418	-0.764717	0.44444	0.6753	Intron (ENSMUST00000027146.8/22779, intron 3 of 7)	1	69538768	69684157	145390	2	22779	ENSMUST00000188110.6	76799	ENSMUSG00000025997	Ikzf2	IKAROS family zinc finger 2	181	128	110	171	125	NoDiff
ID_chr1_69630489_69630827	chr1	69630489	69630827	339	*	40.577	1.26918	0.469472	2.70341	0.00686313	0.0410192	Intron (ENSMUST00000027146.8/22779, intron 3 of 7)	1	69538768	69684157	145390	2	22779	ENSMUST00000188110.6	53330	ENSMUSG00000025997	Ikzf2	IKAROS family zinc finger 2	59	34	70	22	20	NoDiff
ID_chr1_69637959_69638389	chr1	69637959	69638389	431	*	74.0216	0.445781	0.319019	1.39735	0.162308	0.375802	Intron (ENSMUST00000027146.8/22779, intron 3 of 7)	1	69538768	69684157	145390	2	22779	ENSMUST00000188110.6	45768	ENSMUSG00000025997	Ikzf2	IKAROS family zinc finger 2	105	85	68	64	53	NoDiff
ID_chr1_69655006_69655664	chr1	69655006	69655664	659	*	155.914	0.346594	0.225195	1.53908	0.123784	0.31642	Intron (ENSMUST00000027146.8/22779, intron 3 of 7)	1	69538768	69684157	145390	2	22779	ENSMUST00000188110.6	28493	ENSMUSG00000025997	Ikzf2	IKAROS family zinc finger 2	204	160	166	164	100	NoDiff
ID_chr1_69683017_69683344	chr1	69683017	69683344	328	*	59.8422	-0.386776	0.338583	-1.14234	0.253314	0.491997	Promoter (<=1kb)	1	69538768	69684157	145390	2	22779	ENSMUST00000188110.6	813	ENSMUSG00000025997	Ikzf2	IKAROS family zinc finger 2	62	51	52	74	60	NoDiff
ID_chr1_69686800_69687307	chr1	69686800	69687307	508	*	113.121	0.113359	0.263507	0.430194	0.667055	0.831135	Promoter (<=1kb)	1	69538582	69687245	148664	2	22779	ENSMUST00000187184.6	0	ENSMUSG00000025997	Ikzf2	IKAROS family zinc finger 2	126	103	131	124	86	NoDiff
ID_chr1_69687616_69688035	chr1	69687616	69688035	420	*	76.21	-0.029317	0.302246	-0.096997	0.922729	0.967839	Promoter (<=1kb)	1	69538582	69687245	148664	2	22779	ENSMUST00000187184.6	-371	ENSMUSG00000025997	Ikzf2	IKAROS family zinc finger 2	91	73	71	91	60	NoDiff
ID_chr1_69688900_69689381	chr1	69688900	69689381	482	*	106.084	-0.279794	0.270156	-1.03567	0.300354	0.543747	Promoter (1-2kb)	1	69538582	69687245	148664	2	22779	ENSMUST00000187184.6	-1655	ENSMUSG00000025997	Ikzf2	IKAROS family zinc finger 2	96	98	107	147	87	NoDiff
ID_chr1_69746609_69747106	chr1	69746609	69747106	498	*	36.1235	1.35846	0.518042	2.6223	0.00873387	0.0489449	Distal Intergenic	1	69538582	69687245	148664	2	22779	ENSMUST00000187184.6	-59364	ENSMUSG00000025997	Ikzf2	IKAROS family zinc finger 2	63	31	54	12	22	NoDiff
ID_chr1_69759469_69760010	chr1	69759469	69760010	542	*	124.943	-0.590434	0.265497	-2.22388	0.0261564	0.108748	Distal Intergenic	1	69826970	70267277	440308	1	66722	ENSMUST00000187159.6	-66960	ENSMUSG00000053153	Spag16	sperm associated antigen 16	104	99	116	151	145	NoDiff
ID_chr1_70986127_70986693	chr1	70986127	70986693	567	*	26.7844	-1.14842	0.529675	-2.16815	0.0301469	0.120578	Distal Intergenic	1	71027498	71103146	75649	2	12021	ENSMUST00000027393.7	116453	ENSMUSG00000026196	Bard1	BRCA1 associated RING domain 1	17	13	25	37	38	NoDiff
ID_chr1_71085740_71086369	chr1	71085740	71086369	630	*	30.7681	-1.43945	0.527299	-2.72986	0.00633615	0.0386087	Intron (ENSMUST00000027393.7/12021, intron 3 of 10)	1	71027498	71103146	75649	2	12021	ENSMUST00000027393.7	16777	ENSMUSG00000026196	Bard1	BRCA1 associated RING domain 1	9	20	26	53	42	NoDiff
ID_chr1_71102448_71103587	chr1	71102448	71103587	1140	*	2469.89	0.112521	0.139577	0.806156	0.420153	0.655551	Promoter (<=1kb)	1	71027498	71103146	75649	2	12021	ENSMUST00000027393.7	0	ENSMUSG00000026196	Bard1	BRCA1 associated RING domain 1	2637	2269	2933	2611	1946	NoDiff
ID_chr1_71556800_71557595	chr1	71556800	71557595	796	*	1473.77	0.297972	0.126097	2.36304	0.0181255	0.0832359	Promoter (<=1kb)	1	71557150	71579631	22482	1	108147	ENSMUST00000027384.5	0	ENSMUSG00000026192	Atic	5-aminoimidazole-4-carboxamide ribonucleotide formyltransferase/IMP cyclohydrolase	1867	1404	1667	1497	1029	NoDiff
ID_chr1_71652685_71653737	chr1	71652685	71653737	1053	*	226.674	-0.474667	0.220033	-2.15726	0.0309858	0.123143	Promoter (<=1kb)	1	71652837	71657457	4621	1	100042814	ENSMUST00000097699.2	0	ENSMUSG00000073652	Apol7d	apolipoprotein L 7d	246	226	140	306	223	NoDiff
ID_chr1_71728881_71729270	chr1	71728881	71729270	390	*	98.9713	0.973892	0.290755	3.34952	0.000809507	0.00796176	Distal Intergenic	1	71653339	71657245	3907	1	100042814	ENSMUST00000125934.1	75542	ENSMUSG00000073652	Apol7d	apolipoprotein L 7d	142	120	121	87	39	NoDiff
ID_chr1_71730855_71731373	chr1	71730855	71731373	519	*	202.815	0.137638	0.201804	0.682038	0.495215	0.716363	Distal Intergenic	1	71653339	71657245	3907	1	100042814	ENSMUST00000125934.1	77516	ENSMUSG00000073652	Apol7d	apolipoprotein L 7d	232	226	194	228	147	NoDiff
ID_chr1_71912376_71912898	chr1	71912376	71912898	523	*	145.948	0.330764	0.249185	1.32738	0.184382	0.407085	Intron (ENSMUST00000187553.1/ENSMUST00000187553.1, intron 1 of 1)	1	71888503	71890587	2085	1	667931	ENSMUST00000188676.1	23873	ENSMUSG00000099707	Gm8883	predicted gene 8883	193	159	144	176	79	NoDiff
ID_chr1_71938107_71939047	chr1	71938107	71939047	941	*	440.521	0.649906	0.206826	3.14228	0.00167637	0.0140451	Distal Intergenic	1	71888503	71890587	2085	1	667931	ENSMUST00000188676.1	49604	ENSMUSG00000099707	Gm8883	predicted gene 8883	618	581	408	472	196	NoDiff
ID_chr1_71956929_71957294	chr1	71956929	71957294	366	*	63.2212	-0.0539508	0.337755	-0.159734	0.873091	0.944396	Distal Intergenic	1	71958998	72005195	46198	2	71134	ENSMUST00000188213.1	47901	ENSMUSG00000101848	4933417E11Rik	RIKEN cDNA 4933417E11 gene	76	55	63	85	44	NoDiff
ID_chr1_71974587_71975351	chr1	71974587	71975351	765	*	157.329	0.41761	0.242136	1.72469	0.084583	0.24719	Intron (ENSMUST00000188213.1/71134, intron 1 of 2)	1	71958998	72005195	46198	2	71134	ENSMUST00000188213.1	29844	ENSMUSG00000101848	4933417E11Rik	RIKEN cDNA 4933417E11 gene	214	193	139	171	90	NoDiff
ID_chr1_72106803_72107410	chr1	72106803	72107410	608	*	57.0288	-1.11138	0.349008	-3.1844	0.00145053	0.0125742	Exon (ENSMUST00000191139.1/ENSMUST00000191139.1, exon 4 of 4)	1	71958998	72005195	46198	2	71134	ENSMUST00000188213.1	-101608	ENSMUSG00000101848	4933417E11Rik	RIKEN cDNA 4933417E11 gene	39	42	39	94	69	NoDiff
ID_chr1_72144439_72144749	chr1	72144439	72144749	311	*	47.0729	-0.665713	0.439954	-1.51314	0.130243	0.3272	Distal Intergenic	1	72159442	72212307	52866	2	381269	ENSMUST00000048860.8	67558	ENSMUSG00000039395	Mreg	melanoregulin	33	59	25	57	57	NoDiff
ID_chr1_72195910_72196627	chr1	72195910	72196627	718	*	172.467	-0.381153	0.253749	-1.50209	0.133074	0.332173	Intron (ENSMUST00000048860.8/381269, intron 1 of 4)	1	72159442	72212307	52866	2	381269	ENSMUST00000048860.8	15680	ENSMUSG00000039395	Mreg	melanoregulin	135	199	139	260	139	NoDiff
ID_chr1_72212227_72212536	chr1	72212227	72212536	310	*	44.7058	-0.305961	0.394771	-0.775032	0.43832	0.670456	Promoter (<=1kb)	1	72159442	72212307	52866	2	381269	ENSMUST00000048860.8	0	ENSMUSG00000039395	Mreg	melanoregulin	50	45	32	53	44	NoDiff
ID_chr1_72225796_72226948	chr1	72225796	72226948	1153	*	1098.13	0.225212	0.165375	1.36183	0.173252	0.391507	Exon (ENSMUST00000178786.1/ENSMUST00000178786.1, exon 1 of 1)	1	72159442	72212307	52866	2	381269	ENSMUST00000048860.8	-13489	ENSMUSG00000039395	Mreg	melanoregulin	1100	1082	1390	1073	846	NoDiff
ID_chr1_72236430_72237510	chr1	72236430	72237510	1081	*	619.731	0.365556	0.148355	2.46406	0.0137371	0.0680635	Exon (ENSMUST00000101806.2/ENSMUST00000101806.2, exon 1 of 1)	1	72159442	72212307	52866	2	381269	ENSMUST00000048860.8	-24123	ENSMUSG00000039395	Mreg	melanoregulin	719	667	713	570	448	NoDiff
ID_chr1_72243731_72244851	chr1	72243731	72244851	1121	*	2008.41	0.290358	0.126715	2.29143	0.0219384	0.0956983	Exon (ENSMUST00000177868.1/ENSMUST00000177868.1, exon 1 of 1)	1	72159442	72212307	52866	2	381269	ENSMUST00000048860.8	-31424	ENSMUSG00000039395	Mreg	melanoregulin	2204	2114	2352	2010	1432	NoDiff
ID_chr1_72254675_72255743	chr1	72254675	72255743	1069	*	2934.95	0.274128	0.140789	1.94708	0.0515249	0.175924	Exon (ENSMUST00000179876.1/ENSMUST00000179876.1, exon 1 of 1)	1	72259167	72284259	25093	2	111175	ENSMUST00000134840.7	28516	ENSMUSG00000026189	Pecr	peroxisomal trans-2-enoyl-CoA reductase	3105	2919	3663	3100	2011	NoDiff
ID_chr1_72283983_72284742	chr1	72283983	72284742	760	*	477.752	-0.0959835	0.157013	-0.611309	0.540995	0.751048	Promoter (<=1kb)	1	72259167	72284259	25093	2	111175	ENSMUST00000134840.7	0	ENSMUSG00000026189	Pecr	peroxisomal trans-2-enoyl-CoA reductase	507	426	503	565	401	NoDiff
ID_chr1_72306711_72307777	chr1	72306711	72307777	1067	*	440.247	0.00634439	0.220693	0.0287477	0.977066	0.991382	Promoter (<=1kb)	1	72307427	72394952	87526	1	22596	ENSMUST00000027379.9	0	ENSMUSG00000026187	Xrcc5	X-ray repair complementing defective repair in Chinese hamster cells 5	442	323	588	495	357	NoDiff
ID_chr1_72320711_72321305	chr1	72320711	72321305	595	*	113.801	-0.0423941	0.337735	-0.125525	0.900108	0.956945	Intron (ENSMUST00000027379.9/22596, intron 6 of 20)	1	72307427	72394952	87526	1	22596	ENSMUST00000027379.9	13284	ENSMUSG00000026187	Xrcc5	X-ray repair complementing defective repair in Chinese hamster cells 5	88	173	84	155	77	NoDiff
ID_chr1_72428494_72429762	chr1	72428494	72429762	1269	*	404.389	0.551512	0.163355	3.37616	0.000735054	0.00738684	3' UTR	1	72427112	72536930	109819	2	381270	ENSMUST00000047786.5	107168	ENSMUSG00000039372	Marchf4	membrane associated ring-CH-type finger 4	519	428	487	382	239	NoDiff
ID_chr1_72536814_72537284	chr1	72536814	72537284	471	*	44.7146	-0.510636	0.441674	-1.15614	0.247625	0.485602	Promoter (<=1kb)	1	72427112	72536930	109819	2	381270	ENSMUST00000047786.5	0	ENSMUSG00000039372	Marchf4	membrane associated ring-CH-type finger 4	48	42	30	89	25	NoDiff
ID_chr1_72582815_72583675	chr1	72582815	72583675	861	*	555.833	-0.156183	0.160916	-0.970584	0.331756	0.575174	Promoter (<=1kb)	1	72583251	72585991	2741	1	54380	ENSMUST00000145868.7	0	ENSMUSG00000039354	Smarcal1	SWI/SNF related matrix associated, actin dependent regulator of chromatin, subfamily a-like 1	552	484	601	663	485	NoDiff
ID_chr1_72710775_72712187	chr1	72710775	72712187	1413	*	399.278	0.0257643	0.159506	0.161525	0.87168	0.943797	Promoter (<=1kb)	1	72711290	72713813	2524	1	19981	ENSMUST00000059980.10	0	ENSMUSG00000046330	Rpl37a	ribosomal protein L37a	448	384	413	480	297	NoDiff
ID_chr1_72717153_72717577	chr1	72717153	72717577	425	*	28.408	0.468492	0.510596	0.91754	0.35886	0.602062	Distal Intergenic	1	72711781	72712570	790	1	19981	ENSMUST00000211963.1	5372	ENSMUSG00000046330	Rpl37a	ribosomal protein L37a	33	24	41	23	21	NoDiff
ID_chr1_72868621_72869303	chr1	72868621	72869303	683	*	89.824	-0.818391	0.298663	-2.74019	0.00614046	0.0376697	Intron (ENSMUST00000027377.8/16011, intron 1 of 3)	1	72858065	72874275	16211	2	16011	ENSMUST00000137339.1	4972	ENSMUSG00000026185	Igfbp5	insulin-like growth factor binding protein 5	90	56	68	121	110	NoDiff
ID_chr1_72870266_72870753	chr1	72870266	72870753	488	*	84.4953	-0.302519	0.300799	-1.00572	0.314551	0.557961	Intron (ENSMUST00000027377.8/16011, intron 1 of 3)	1	72858065	72874275	16211	2	16011	ENSMUST00000137339.1	3522	ENSMUSG00000026185	Igfbp5	insulin-like growth factor binding protein 5	97	72	71	93	88	NoDiff
ID_chr1_73901454_73902218	chr1	73901454	73902218	765	*	86.1738	0.4492	0.308306	1.45699	0.145118	0.350538	Distal Intergenic	1	73925417	73928217	2801	2	21961	ENSMUST00000191527.6	25999	ENSMUSG00000055322	Tns1	tensin 1	101	80	116	79	58	NoDiff
ID_chr1_73962903_73963717	chr1	73962903	73963717	815	*	193.238	-0.352876	0.209978	-1.68054	0.0928527	0.262507	Promoter (<=1kb)	1	73953373	73963043	9671	2	21961	ENSMUST00000191367.1	0	ENSMUSG00000055322	Tns1	tensin 1	201	182	156	232	194	NoDiff
ID_chr1_73966453_73966777	chr1	73966453	73966777	325	*	53.77	-0.82615	0.36379	-2.27095	0.0231497	0.0995573	Intron (ENSMUST00000169786.7/21961, intron 18 of 34)	1	73953373	73963043	9671	2	21961	ENSMUST00000191367.1	-3410	ENSMUSG00000055322	Tns1	tensin 1	53	43	32	77	63	NoDiff
ID_chr1_73970103_73970552	chr1	73970103	73970552	450	*	63.1446	-1.74146	0.364158	-4.78215	1.73431e-06	5.22098e-05	Intron (ENSMUST00000169786.7/21961, intron 18 of 34)	1	73953373	73963043	9671	2	21961	ENSMUST00000191367.1	-7060	ENSMUSG00000055322	Tns1	tensin 1	37	42	22	108	99	NoDiff
ID_chr1_73998264_73999370	chr1	73998264	73999370	1107	*	196.326	-0.586035	0.230871	-2.53837	0.011137	0.0584749	Promoter (<=1kb)	1	73989722	73998468	8747	2	21961	ENSMUST00000191264.6	0	ENSMUSG00000055322	Tns1	tensin 1	193	148	165	225	236	NoDiff
ID_chr1_74001182_74002033	chr1	74001182	74002033	852	*	195.567	0.783763	0.236971	3.30742	0.000941581	0.00897202	Promoter (<=1kb)	1	73992205	74001567	9363	2	21961	ENSMUST00000190389.6	0	ENSMUSG00000055322	Tns1	tensin 1	272	192	262	132	127	NoDiff
ID_chr1_74007141_74008052	chr1	74007141	74008052	912	*	84.0958	-0.573535	0.293993	-1.95084	0.0510755	0.174971	Intron (ENSMUST00000169786.7/21961, intron 4 of 34)	1	73992205	74001567	9363	2	21961	ENSMUST00000190389.6	-5574	ENSMUSG00000055322	Tns1	tensin 1	83	60	75	117	86	NoDiff
ID_chr1_74015875_74016244	chr1	74015875	74016244	370	*	69.0352	-0.670265	0.439605	-1.5247	0.127334	0.322406	Promoter (<=1kb)	1	73990374	74016422	26049	2	21961	ENSMUST00000186381.6	178	ENSMUSG00000055322	Tns1	tensin 1	58	92	23	79	87	NoDiff
ID_chr1_74024962_74025539	chr1	74024962	74025539	578	*	58.1488	-0.943644	0.348815	-2.70528	0.00682464	0.0408389	Intron (ENSMUST00000169786.7/21961, intron 3 of 34)	1	73990374	74016422	26049	2	21961	ENSMUST00000186381.6	-8540	ENSMUSG00000055322	Tns1	tensin 1	44	49	38	87	70	NoDiff
ID_chr1_74034409_74034997	chr1	74034409	74034997	589	*	228.854	0.094671	0.210178	0.450433	0.652398	0.821223	Intron (ENSMUST00000169786.7/21961, intron 3 of 34)	1	73993163	74037133	43971	2	21961	ENSMUST00000187281.6	2136	ENSMUSG00000055322	Tns1	tensin 1	304	187	241	261	170	NoDiff
ID_chr1_74036724_74037235	chr1	74036724	74037235	512	*	118.226	-0.771208	0.257826	-2.9912	0.00277888	0.0207577	Promoter (<=1kb)	1	73993163	74037133	43971	2	21961	ENSMUST00000187281.6	0	ENSMUSG00000055322	Tns1	tensin 1	95	101	88	163	138	NoDiff
ID_chr1_74053109_74053554	chr1	74053109	74053554	446	*	47.3453	0.230437	0.394052	0.584788	0.55869	0.762971	Intron (ENSMUST00000169786.7/21961, intron 3 of 34)	1	74002316	74037157	34842	2	21961	ENSMUST00000190599.1	-15952	ENSMUSG00000055322	Tns1	tensin 1	45	57	52	44	38	NoDiff
ID_chr1_74067985_74069274	chr1	74067985	74069274	1290	*	160.071	-0.366191	0.226062	-1.61987	0.105261	0.284936	Exon (ENSMUST00000169786.7/21961, exon 3 of 35)	1	73910232	74091351	181120	2	21961	ENSMUST00000187584.6	22077	ENSMUSG00000055322	Tns1	tensin 1	149	138	155	202	155	NoDiff
ID_chr1_74077310_74077922	chr1	74077310	74077922	613	*	58.306	-0.193986	0.347312	-0.558535	0.576479	0.774289	Intron (ENSMUST00000169786.7/21961, intron 2 of 34)	1	73910232	74091351	181120	2	21961	ENSMUST00000187584.6	13429	ENSMUSG00000055322	Tns1	tensin 1	72	54	46	69	53	NoDiff
ID_chr1_74081624_74082024	chr1	74081624	74082024	401	*	37.6999	0.348724	0.432426	0.806437	0.419991	0.655388	Intron (ENSMUST00000169786.7/21961, intron 1 of 34)	1	73910232	74091351	181120	2	21961	ENSMUST00000187584.6	9327	ENSMUSG00000055322	Tns1	tensin 1	49	46	33	33	29	NoDiff
ID_chr1_74082391_74083308	chr1	74082391	74083308	918	*	87.8606	0.241877	0.297794	0.812229	0.41666	0.652419	Intron (ENSMUST00000169786.7/21961, intron 1 of 34)	1	73910232	74091351	181120	2	21961	ENSMUST00000187584.6	8043	ENSMUSG00000055322	Tns1	tensin 1	128	78	87	93	62	NoDiff
ID_chr1_74094535_74094921	chr1	74094535	74094921	387	*	92.4195	0.487317	0.290538	1.67729	0.0934851	0.263627	Promoter (1-2kb)	1	73995288	74096825	101538	2	21961	ENSMUST00000191204.6	1904	ENSMUSG00000055322	Tns1	tensin 1	130	109	87	96	52	NoDiff
ID_chr1_74098234_74098944	chr1	74098234	74098944	711	*	82.0808	-0.166482	0.292704	-0.568773	0.56951	0.769951	Promoter (1-2kb)	1	73997055	74096868	99814	2	21961	ENSMUST00000188208.1	-1366	ENSMUSG00000055322	Tns1	tensin 1	93	72	78	104	68	NoDiff
ID_chr1_74124478_74125625	chr1	74124478	74125625	1148	*	419.848	-0.133654	0.183493	-0.728389	0.466375	0.694507	Promoter (<=1kb)	1	74125541	74148223	22683	1	435626	ENSMUST00000080167.10	0	ENSMUSG00000061815	Rufy4	RUN and FYVE domain containing 4	480	465	314	566	315	NoDiff
ID_chr1_74133640_74134386	chr1	74133640	74134386	747	*	107.645	0.175298	0.263822	0.664457	0.506398	0.724638	Exon (ENSMUST00000080167.10/435626, exon 9 of 12)	1	74125579	74147773	22195	1	435626	ENSMUST00000127134.1	8061	ENSMUSG00000061815	Rufy4	RUN and FYVE domain containing 4	126	117	107	127	71	NoDiff
ID_chr1_74135102_74135775	chr1	74135102	74135775	674	*	86.4537	0.814546	0.316565	2.57307	0.0100799	0.0543979	Intron (ENSMUST00000080167.10/435626, intron 9 of 11)	1	74125579	74147773	22195	1	435626	ENSMUST00000127134.1	9523	ENSMUSG00000061815	Rufy4	RUN and FYVE domain containing 4	124	88	111	54	58	NoDiff
ID_chr1_74149290_74149635	chr1	74149290	74149635	346	*	47.037	-0.789834	0.421605	-1.8734	0.0610138	0.197721	Distal Intergenic	1	74153989	74160610	6622	1	12765	ENSMUST00000027372.7	-4354	ENSMUSG00000026180	Cxcr2	chemokine (C-X-C motif) receptor 2	35	51	26	57	61	NoDiff
ID_chr1_74151197_74151664	chr1	74151197	74151664	468	*	62.1422	0.392255	0.34067	1.15142	0.249558	0.487858	Distal Intergenic	1	74153989	74160610	6622	1	12765	ENSMUST00000027372.7	-2325	ENSMUSG00000026180	Cxcr2	chemokine (C-X-C motif) receptor 2	85	73	56	60	42	NoDiff
ID_chr1_74159724_74160250	chr1	74159724	74160250	527	*	74.0424	-0.0595037	0.306557	-0.194103	0.846095	0.931735	3' UTR	1	74153991	74161246	7256	1	12765	ENSMUST00000106899.3	5733	ENSMUSG00000026180	Cxcr2	chemokine (C-X-C motif) receptor 2	78	74	73	88	60	NoDiff
ID_chr1_74200976_74201613	chr1	74200976	74201613	638	*	63.2282	-0.435971	0.356829	-1.22179	0.221786	0.454438	Distal Intergenic	1	74206554	74206620	67	2	100316687	ENSMUST00000157195.1	5007	ENSMUSG00000087820	Mir1928	microRNA 1928	83	48	43	75	68	NoDiff
ID_chr1_74227277_74227806	chr1	74227277	74227806	530	*	113.678	-0.494165	0.255644	-1.93302	0.053234	0.179981	Distal Intergenic	1	74236084	74236888	805	1	76709	ENSMUST00000185733.1	-8278	ENSMUSG00000006304	Arpc2	actin related protein 2/3 complex, subunit 2	102	107	93	165	105	NoDiff
ID_chr1_74236136_74237204	chr1	74236136	74237204	1069	*	1035.28	0.00639107	0.125332	0.0509932	0.959331	0.98386	Promoter (<=1kb)	1	74236497	74268209	31713	1	76709	ENSMUST00000113820.8	0	ENSMUSG00000006304	Arpc2	actin related protein 2/3 complex, subunit 2	1270	1034	924	1184	827	NoDiff
ID_chr1_74237858_74238405	chr1	74237858	74238405	548	*	214.795	-0.136451	0.205778	-0.663101	0.507266	0.72549	Promoter (1-2kb)	1	74236550	74267988	31439	1	76709	ENSMUST00000113819.1	1308	ENSMUSG00000006304	Arpc2	actin related protein 2/3 complex, subunit 2	253	223	168	276	171	NoDiff
ID_chr1_74248707_74249348	chr1	74248707	74249348	642	*	368.045	-0.379921	0.163181	-2.32822	0.0199006	0.08917	Intron (ENSMUST00000113820.8/76709, intron 4 of 10)	1	74236550	74267988	31439	1	76709	ENSMUST00000113819.1	12157	ENSMUSG00000006304	Arpc2	actin related protein 2/3 complex, subunit 2	371	345	303	526	317	NoDiff
ID_chr1_74284286_74285303	chr1	74284286	74285303	1018	*	4378.36	0.13215	0.116058	1.13865	0.254847	0.493437	Promoter (<=1kb)	1	74279840	74284738	4899	2	227290	ENSMUST00000006462.13	0	ENSMUSG00000006299	Aamp	angio-associated migratory protein	5067	4084	4880	4885	3219	NoDiff
ID_chr1_74295214_74296038	chr1	74295214	74296038	825	*	1377.72	0.7174	0.167538	4.28202	1.85203e-05	0.000378253	Promoter (<=1kb)	1	74288251	74295695	7445	2	69660	ENSMUST00000152603.7	0	ENSMUSG00000006301	Tmbim1	transmembrane BAX inhibitor motif containing 1	1922	1671	1478	881	974	NoDiff
ID_chr1_74303463_74304567	chr1	74303463	74304567	1105	*	429.654	-0.175803	0.16763	-1.04876	0.29429	0.537103	Promoter (<=1kb)	1	74288247	74304405	16159	2	69660	ENSMUST00000016309.15	0	ENSMUSG00000006301	Tmbim1	transmembrane BAX inhibitor motif containing 1	504	419	348	483	402	NoDiff
ID_chr1_74332222_74332928	chr1	74332222	74332928	707	*	1351.75	0.108053	0.125411	0.861593	0.388912	0.629122	Promoter (<=1kb)	1	74332610	74353686	21077	1	56695	ENSMUST00000087225.5	0	ENSMUSG00000026179	Pnkd	paroxysmal nonkinesiogenic dyskinesia	1710	1404	1222	1588	960	NoDiff
ID_chr1_74368171_74368772	chr1	74368171	74368772	602	*	91.523	-0.382205	0.296899	-1.28733	0.197981	0.424823	Exon (ENSMUST00000097697.7/241112, exon 9 of 10)	1	74364531	74366742	2212	1	241112	ENSMUST00000186688.1	3640	ENSMUSG00000073650	Catip	ciliogenesis associated TTC17 interacting protein	95	99	60	128	81	NoDiff
ID_chr1_74373215_74373853	chr1	74373215	74373853	639	*	281.494	0.342723	0.187925	1.82372	0.068194	0.213372	Promoter (1-2kb)	1	74375195	74385755	10561	1	18173	ENSMUST00000187516.6	-1342	ENSMUSG00000026177	Slc11a1	solute carrier family 11 (proton-coupled divalent metal ion transporters), member 1	363	324	270	312	170	NoDiff
ID_chr1_74374873_74375608	chr1	74374873	74375608	736	*	295.948	0.484314	0.195237	2.48064	0.0131146	0.0658691	Promoter (<=1kb)	1	74375195	74385755	10561	1	18173	ENSMUST00000187516.6	0	ENSMUSG00000026177	Slc11a1	solute carrier family 11 (proton-coupled divalent metal ion transporters), member 1	387	348	304	326	154	NoDiff
ID_chr1_74381486_74381941	chr1	74381486	74381941	456	*	86.331	-0.610848	0.315872	-1.93385	0.0531316	0.179798	Promoter (<=1kb)	1	74381651	74384173	2523	1	18173	ENSMUST00000133896.7	0	ENSMUSG00000026177	Slc11a1	solute carrier family 11 (proton-coupled divalent metal ion transporters), member 1	89	86	48	141	76	NoDiff
ID_chr1_74386686_74387284	chr1	74386686	74387284	599	*	815.971	-0.247992	0.128903	-1.92386	0.0543722	0.182569	Distal Intergenic	1	74383600	74385197	1598	1	18173	ENSMUST00000134189.1	3086	ENSMUSG00000026177	Slc11a1	solute carrier family 11 (proton-coupled divalent metal ion transporters), member 1	819	793	735	1057	705	NoDiff
ID_chr1_74389857_74390299	chr1	74389857	74390299	443	*	344.821	-0.574716	0.176408	-3.25788	0.00112248	0.0103033	Promoter (1-2kb)	1	74391509	74397285	5777	1	227292	ENSMUST00000027367.13	-1210	ENSMUSG00000026176	Ctdsp1	CTD (carboxy-terminal domain, RNA polymerase II, polypeptide A) small phosphatase 1	351	307	239	464	364	NoDiff
ID_chr1_74391259_74391752	chr1	74391259	74391752	494	*	849.715	-0.148592	0.134562	-1.10426	0.269481	0.509934	Promoter (<=1kb)	1	74391509	74397285	5777	1	227292	ENSMUST00000027367.13	0	ENSMUSG00000026176	Ctdsp1	CTD (carboxy-terminal domain, RNA polymerase II, polypeptide A) small phosphatase 1	842	851	820	1090	684	NoDiff
ID_chr1_74392069_74392505	chr1	74392069	74392505	437	*	217.34	-0.115948	0.200311	-0.578839	0.562698	0.765645	Promoter (<=1kb)	1	74392162	74394069	1908	1	227292	ENSMUST00000152659.1	0	ENSMUSG00000026176	Ctdsp1	CTD (carboxy-terminal domain, RNA polymerase II, polypeptide A) small phosphatase 1	227	213	211	290	162	NoDiff
ID_chr1_74396797_74398392	chr1	74396797	74398392	1596	*	1565.84	-0.235817	0.109985	-2.14409	0.032026	0.126201	3' UTR	1	74394310	74394394	85	1	387219	ENSMUST00000083534.1	2487	ENSMUSG00000065468	Mir26b	microRNA 26b	1655	1447	1427	1977	1376	NoDiff
ID_chr1_74505508_74506708	chr1	74505508	74506708	1201	*	2694.97	0.181219	0.132333	1.36942	0.170868	0.388063	Promoter (<=1kb)	1	74435511	74505803	70293	2	319651	ENSMUST00000044260.10	0	ENSMUSG00000033364	Usp37	ubiquitin specific peptidase 37	3065	2470	3194	2909	1963	NoDiff
ID_chr1_74587624_74588576	chr1	74587624	74588576	953	*	2221.02	-0.0511173	0.107365	-0.476108	0.633997	0.810319	Promoter (<=1kb)	1	74588289	74592124	3836	1	66821	ENSMUST00000113733.9	0	ENSMUSG00000026172	Bcs1l	BCS1-like (yeast)	2454	2119	2205	2683	1759	NoDiff
ID_chr1_74594232_74594885	chr1	74594232	74594885	654	*	99.0513	-0.316052	0.276788	-1.14186	0.253514	0.492265	Promoter (<=1kb)	1	74594222	74594801	580	2	57751	ENSMUST00000149649.1	0	ENSMUSG00000026171	Rnf25	ring finger protein 25	116	89	77	143	80	NoDiff
ID_chr1_74600955_74601803	chr1	74600955	74601803	849	*	144.935	0.0164651	0.236942	0.0694901	0.944599	0.977328	Promoter (<=1kb)	1	74601445	74636894	35450	1	269209	ENSMUST00000087183.10	0	ENSMUSG00000033276	Stk36	serine/threonine kinase 36	153	134	162	168	113	NoDiff
ID_chr1_74661490_74662140	chr1	74661490	74662140	651	*	606.447	0.227732	0.155675	1.46287	0.143504	0.347916	Promoter (<=1kb)	1	74661745	74703730	41986	1	67534	ENSMUST00000042125.14	0	ENSMUSG00000033257	Ttll4	tubulin tyrosine ligase-like family, member 4	693	576	719	655	423	NoDiff
ID_chr1_74701954_74702472	chr1	74701954	74702472	519	*	37.0761	0.289087	0.430111	0.672122	0.501506	0.720993	3' UTR	1	74695734	74697841	2108	1	67534	ENSMUST00000143790.1	6220	ENSMUSG00000033257	Ttll4	tubulin tyrosine ligase-like family, member 4	40	43	40	35	28	NoDiff
ID_chr1_74712595_74713685	chr1	74712595	74713685	1091	*	111.933	-0.0959988	0.256788	-0.373844	0.70852	0.856309	Promoter (<=1kb)	1	74713574	74737892	24319	1	104086	ENSMUST00000027356.6	0	ENSMUSG00000026170	Cyp27a1	cytochrome P450, family 27, subfamily a, polypeptide 1	119	118	100	131	95	NoDiff
ID_chr1_74748707_74749117	chr1	74748707	74749117	411	*	74.2456	0.3014	0.323031	0.933038	0.3508	0.594502	Promoter (<=1kb)	1	74738922	74748955	10034	2	241113	ENSMUST00000160732.7	0	ENSMUSG00000006542	Prkag3	protein kinase, AMP-activated, gamma 3 non-catalytic subunit	72	88	86	72	54	NoDiff
ID_chr1_74773066_74773479	chr1	74773066	74773479	414	*	252.212	0.272178	0.193474	1.40679	0.159489	0.371858	Promoter (1-2kb)	1	74771892	74785322	13431	1	22420	ENSMUST00000006716.7	1174	ENSMUSG00000033227	Wnt6	wingless-type MMTV integration site family, member 6	317	264	261	293	154	NoDiff
ID_chr1_74775696_74776115	chr1	74775696	74776115	420	*	142.92	0.654766	0.305114	2.14597	0.0318753	0.125855	Exon (ENSMUST00000188031.1/ENSMUST00000188031.1, exon 2 of 3)	1	74771892	74785322	13431	1	22420	ENSMUST00000006716.7	3804	ENSMUSG00000033227	Wnt6	wingless-type MMTV integration site family, member 6	161	246	110	129	80	NoDiff
ID_chr1_74782068_74782482	chr1	74782068	74782482	415	*	101.67	-0.312404	0.274109	-1.13971	0.254407	0.493062	Promoter (<=1kb)	1	74782439	74784602	2164	1	22420	ENSMUST00000189544.1	0	ENSMUSG00000033227	Wnt6	wingless-type MMTV integration site family, member 6	124	83	83	141	86	NoDiff
ID_chr1_74784148_74784658	chr1	74784148	74784658	511	*	108.046	-0.242699	0.274834	-0.883077	0.377195	0.619188	Promoter (1-2kb)	1	74782439	74784602	2164	1	22420	ENSMUST00000189544.1	1709	ENSMUSG00000033227	Wnt6	wingless-type MMTV integration site family, member 6	123	94	97	164	76	NoDiff
ID_chr1_74791548_74792005	chr1	74791548	74792005	458	*	55.4583	-0.369692	0.446139	-0.828648	0.407304	0.645073	Promoter (<=1kb)	1	74791516	74804179	12664	1	22409	ENSMUST00000006718.14	32	ENSMUSG00000026167	Wnt10a	wingless-type MMTV integration site family, member 10A	54	77	23	57	63	NoDiff
ID_chr1_74794415_74795051	chr1	74794415	74795051	637	*	51.3594	-0.652294	0.371822	-1.75432	0.0793756	0.236885	Promoter (1-2kb)	1	74793363	74803495	10133	1	22409	ENSMUST00000187238.1	1052	ENSMUSG00000026167	Wnt10a	wingless-type MMTV integration site family, member 10A	54	39	37	65	60	NoDiff
ID_chr1_74800504_74801065	chr1	74800504	74801065	562	*	141.035	0.191705	0.26714	0.717619	0.472992	0.699991	Exon (ENSMUST00000006718.14/22409, exon 3 of 4)	1	74793363	74803495	10133	1	22409	ENSMUST00000187238.1	7141	ENSMUSG00000026167	Wnt10a	wingless-type MMTV integration site family, member 10A	184	176	104	169	90	NoDiff
ID_chr1_74803006_74803642	chr1	74803006	74803642	637	*	142.044	-0.314486	0.248658	-1.26473	0.205967	0.434903	3' UTR	1	74793363	74803495	10133	1	22409	ENSMUST00000187238.1	9643	ENSMUSG00000026167	Wnt10a	wingless-type MMTV integration site family, member 10A	173	135	97	182	131	NoDiff
ID_chr1_74806548_74807251	chr1	74806548	74807251	704	*	240.842	0.213882	0.225203	0.949729	0.34225	0.585885	Distal Intergenic	1	74793363	74803495	10133	1	22409	ENSMUST00000187238.1	13185	ENSMUSG00000026167	Wnt10a	wingless-type MMTV integration site family, member 10A	339	283	177	268	165	NoDiff
ID_chr1_74807914_74808515	chr1	74807914	74808515	602	*	123.679	0.0144308	0.244886	0.0589284	0.953009	0.980831	Distal Intergenic	1	74793363	74803495	10133	1	22409	ENSMUST00000187238.1	14551	ENSMUSG00000026167	Wnt10a	wingless-type MMTV integration site family, member 10A	144	116	125	143	97	NoDiff
ID_chr1_74816645_74817484	chr1	74816645	74817484	840	*	252.802	-0.0625616	0.199304	-0.313901	0.753596	0.882532	Distal Intergenic	1	74793363	74803495	10133	1	22409	ENSMUST00000187238.1	23282	ENSMUSG00000026167	Wnt10a	wingless-type MMTV integration site family, member 10A	262	220	284	308	200	NoDiff
ID_chr1_74948744_74949240	chr1	74948744	74949240	497	*	52.5421	-0.140809	0.371354	-0.379177	0.704557	0.853861	Intron (ENSMUST00000164097.3/16147, intron 1 of 2)	1	74947724	74951442	3719	2	16147	ENSMUST00000189364.1	2202	ENSMUSG00000006538	Ihh	Indian hedgehog	71	41	46	62	46	NoDiff
ID_chr1_74950021_74950411	chr1	74950021	74950411	391	*	36.3781	0.0178167	0.437349	0.0407379	0.967505	0.987532	Promoter (1-2kb)	1	74947724	74951442	3719	2	16147	ENSMUST00000189364.1	1031	ENSMUSG00000006538	Ihh	Indian hedgehog	46	41	27	40	30	NoDiff
ID_chr1_75124554_75125368	chr1	75124554	75125368	815	*	2311.71	0.271022	0.1306	2.0752	0.0379679	0.142194	Exon (ENSMUST00000188033.1/ENSMUST00000188033.1, exon 1 of 1)	1	75131713	75133546	1834	2	22626	ENSMUST00000188080.1	8178	ENSMUSG00000026205	Slc23a3	solute carrier family 23 (nucleobase transporters), member 3	2469	2425	2738	2330	1665	NoDiff
ID_chr1_75141421_75143197	chr1	75141421	75143197	1777	*	1033.4	0.060514	0.129397	0.467662	0.640026	0.813956	Promoter (<=1kb)	1	75142778	75147909	5132	1	227298	ENSMUST00000188873.6	0	ENSMUSG00000049339	Retreg2	reticulophagy regulator family member 2	1215	1135	912	1152	809	NoDiff
ID_chr1_75168354_75169248	chr1	75168354	75169248	895	*	982.959	-0.0250524	0.12678	-0.197606	0.843354	0.930297	Promoter (<=1kb)	1	75168646	75170752	2107	1	68818	ENSMUST00000162768.7	0	ENSMUSG00000026197	Zfand2b	zinc finger, AN1 type domain 2B	1053	968	994	1107	817	NoDiff
ID_chr1_75179284_75180578	chr1	75179284	75180578	1295	*	711.036	0.440589	0.136637	3.22451	0.00126186	0.011304	Promoter (<=1kb)	1	75171717	75180392	8676	2	74104	ENSMUST00000027396.14	0	ENSMUSG00000026198	Abcb6	ATP-binding cassette, sub-family B (MDR/TAP), member 6	909	747	805	650	484	NoDiff
ID_chr1_75187988_75188235	chr1	75187988	75188235	248	*	273.954	-0.367651	0.192901	-1.90591	0.0566621	0.187789	Promoter (1-2kb)	1	75182990	75186047	3058	2	245860	ENSMUST00000187785.1	-1941	ENSMUSG00000033124	Atg9a	autophagy related 9A	296	274	194	360	256	NoDiff
ID_chr1_75191728_75192723	chr1	75191728	75192723	996	*	1551	0.0721435	0.114182	0.631829	0.527499	0.741095	Promoter (<=1kb)	1	75180860	75191926	11067	2	245860	ENSMUST00000189702.6	0	ENSMUSG00000033124	Atg9a	autophagy related 9A	1707	1625	1557	1717	1210	NoDiff
ID_chr1_75210443_75211081	chr1	75210443	75211081	639	*	353.482	0.00428932	0.18241	0.0235147	0.98124	0.993154	Promoter (<=1kb)	1	75210838	75215606	4769	1	20872	ENSMUST00000027401.10	0	ENSMUSG00000026201	Stk16	serine/threonine kinase 16	365	421	307	398	287	NoDiff
ID_chr1_75212980_75213677	chr1	75212980	75213677	698	*	525.497	0.189589	0.165096	1.14835	0.250823	0.489355	Promoter (<=1kb)	1	75213061	75214031	971	1	20872	ENSMUST00000156012.1	0	ENSMUSG00000026201	Stk16	serine/threonine kinase 16	595	617	500	634	333	NoDiff
ID_chr1_75218295_75219769	chr1	75218295	75219769	1475	*	1058.53	0.0158722	0.121276	0.130877	0.895873	0.955263	Promoter (<=1kb)	1	75214228	75219294	5067	2	22145	ENSMUST00000186213.6	0	ENSMUSG00000026202	Tuba4a	tubulin, alpha 4A	1159	1059	1069	1218	833	NoDiff
ID_chr1_75229108_75229667	chr1	75229108	75229667	560	*	175.535	0.0348126	0.224989	0.15473	0.877034	0.946202	Exon (ENSMUST00000238775.1/ENSMUST00000238775.1, exon 1 of 1)	1	75220256	75232090	11835	2	381272	ENSMUST00000180101.2	2423	ENSMUSG00000096094	A630095N17Rik	RIKEN cDNA A630095N17 gene	200	149	199	199	138	NoDiff
ID_chr1_75236127_75237206	chr1	75236127	75237206	1080	*	1232.44	-0.1061	0.117123	-0.905892	0.364993	0.60806	Promoter (<=1kb)	1	75236406	75245688	9283	1	56812	ENSMUST00000188931.6	0	ENSMUSG00000026203	Dnajb2	DnaJ heat shock protein family (Hsp40) member B2	1343	1230	1133	1547	981	NoDiff
ID_chr1_75244804_75245258	chr1	75244804	75245258	455	*	51.6822	0.305025	0.365257	0.835096	0.403664	0.641884	3' UTR	1	75241409	75244927	3519	1	56812	ENSMUST00000190445.1	3395	ENSMUSG00000026203	Dnajb2	DnaJ heat shock protein family (Hsp40) member B2	69	53	52	51	37	NoDiff
ID_chr1_75251374_75251868	chr1	75251374	75251868	495	*	213.002	-0.556133	0.203283	-2.73575	0.00622381	0.0380497	Exon (ENSMUST00000027404.11/19275, exon 19 of 23)	1	75256858	75257997	1140	2	19275	ENSMUST00000187216.1	6129	ENSMUSG00000026204	Ptprn	protein tyrosine phosphatase, receptor type, N	177	195	180	299	213	NoDiff
ID_chr1_75263138_75263491	chr1	75263138	75263491	354	*	43.5522	-0.649059	0.4021	-1.61417	0.10649	0.287012	Promoter (<=1kb)	1	75258491	75263907	5417	2	19275	ENSMUST00000186178.6	416	ENSMUSG00000026204	Ptprn	protein tyrosine phosphatase, receptor type, N	42	27	41	66	43	NoDiff
ID_chr1_75317054_75318082	chr1	75317054	75318082	1029	*	9184.49	0.118122	0.114604	1.0307	0.302682	0.546457	Promoter (<=1kb)	1	75307896	75317637	9742	2	13437	ENSMUST00000066668.13	0	ENSMUSG00000026209	Dnpep	aspartyl aminopeptidase	10388	8598	10307	10255	6831	NoDiff
ID_chr1_75398736_75399324	chr1	75398736	75399324	589	*	74.147	-0.0896419	0.314138	-0.285358	0.77537	0.89502	Promoter (<=1kb)	1	75400085	75403990	3906	1	11790	ENSMUST00000113589.7	-761	ENSMUSG00000026207	Speg	SPEG complex locus	75	83	65	82	66	NoDiff
ID_chr1_75421633_75422235	chr1	75421633	75422235	603	*	42.4181	-1.03007	0.402922	-2.5565	0.0105731	0.056296	Promoter (1-2kb)	1	75423510	75427623	4114	1	11790	ENSMUST00000143679.1	-1275	ENSMUSG00000026207	Speg	SPEG complex locus	37	31	25	63	54	NoDiff
ID_chr1_75422655_75423405	chr1	75422655	75423405	751	*	60.0005	-0.646771	0.338394	-1.91129	0.0559668	0.186166	Promoter (<=1kb)	1	75423510	75427623	4114	1	11790	ENSMUST00000143679.1	-105	ENSMUSG00000026207	Speg	SPEG complex locus	58	44	50	94	57	NoDiff
ID_chr1_75435706_75437023	chr1	75435706	75437023	1318	*	154.771	-0.274634	0.234321	-1.17204	0.24118	0.478031	Promoter (<=1kb)	1	75435930	75443174	7245	1	69080	ENSMUST00000037796.13	0	ENSMUSG00000033021	Gmppa	GDP-mannose pyrophosphorylase A	153	139	150	228	117	NoDiff
ID_chr1_75445533_75446400	chr1	75445533	75446400	868	*	141.865	0.304302	0.236723	1.28548	0.198626	0.425676	Distal Intergenic	1	75442224	75443179	956	1	69080	ENSMUST00000124539.1	3309	ENSMUSG00000033021	Gmppa	GDP-mannose pyrophosphorylase A	177	151	149	160	87	NoDiff
ID_chr1_75449503_75450915	chr1	75449503	75450915	1413	*	215.592	0.371368	0.206908	1.79484	0.0726787	0.222858	Promoter (<=1kb)	1	75450436	75474340	23905	1	241118	ENSMUST00000113577.7	0	ENSMUSG00000033007	Asic4	acid-sensing (proton-gated) ion channel family member 4	280	240	218	242	124	NoDiff
ID_chr1_75458436_75458766	chr1	75458436	75458766	331	*	35.547	-0.432069	0.496165	-0.870818	0.383854	0.624487	Intron (ENSMUST00000113577.7/241118, intron 1 of 8)	1	75450699	75474343	23645	1	241118	ENSMUST00000037708.9	7737	ENSMUSG00000033007	Asic4	acid-sensing (proton-gated) ion channel family member 4	37	17	42	35	43	NoDiff
ID_chr1_75460719_75461394	chr1	75460719	75461394	676	*	42.2797	-0.391168	0.411831	-0.949829	0.342199	0.585869	Intron (ENSMUST00000113577.7/241118, intron 1 of 8)	1	75450699	75474343	23645	1	241118	ENSMUST00000037708.9	10020	ENSMUSG00000033007	Asic4	acid-sensing (proton-gated) ion channel family member 4	33	43	39	50	44	NoDiff
ID_chr1_75461638_75462393	chr1	75461638	75462393	756	*	58.5802	-0.523167	0.351	-1.4905	0.136092	0.336993	Intron (ENSMUST00000113577.7/241118, intron 1 of 8)	1	75450699	75474343	23645	1	241118	ENSMUST00000037708.9	10939	ENSMUSG00000033007	Asic4	acid-sensing (proton-gated) ion channel family member 4	59	42	54	94	49	NoDiff
ID_chr1_75467391_75467946	chr1	75467391	75467946	556	*	50.0302	-0.519261	0.374229	-1.38755	0.165275	0.380245	Intron (ENSMUST00000113577.7/241118, intron 1 of 8)	1	75474576	75478746	4171	2	74241	ENSMUST00000143496.7	10800	ENSMUSG00000032997	Chpf	chondroitin polymerizing factor	40	49	42	67	51	NoDiff
ID_chr1_75477331_75477602	chr1	75477331	75477602	272	*	82.481	-0.656146	0.294532	-2.22776	0.0258967	0.107911	Promoter (1-2kb)	1	75474576	75478746	4171	2	74241	ENSMUST00000143496.7	1144	ENSMUSG00000032997	Chpf	chondroitin polymerizing factor	80	58	70	122	84	NoDiff
ID_chr1_75479134_75479833	chr1	75479134	75479833	700	*	916.092	-0.0341313	0.123885	-0.275508	0.782926	0.89864	Promoter (<=1kb)	1	75479532	75485693	6162	1	319998	ENSMUST00000113575.8	0	ENSMUSG00000051703	Tmem198	transmembrane protein 198	1000	911	896	1062	746	NoDiff
ID_chr1_75486730_75486985	chr1	75486730	75486985	256	*	31.7435	-1.96933	0.544243	-3.61848	0.000296343	0.00364473	Promoter (<=1kb)	1	75479310	75487233	7924	2	98733	ENSMUST00000156499.1	248	ENSMUSG00000026211	Obsl1	obscurin-like 1	20	22	4	63	48	NoDiff
ID_chr1_75487168_75488178	chr1	75487168	75488178	1011	*	119.942	-0.361167	0.275131	-1.31271	0.189281	0.413321	Promoter (<=1kb)	1	75479310	75487233	7924	2	98733	ENSMUST00000156499.1	0	ENSMUSG00000026211	Obsl1	obscurin-like 1	91	120	118	145	120	NoDiff
ID_chr1_75506018_75506847	chr1	75506018	75506847	830	*	78.9601	-1.15064	0.317921	-3.61928	0.000295422	0.0036381	Promoter (<=1kb)	1	75485825	75506361	20537	2	98733	ENSMUST00000113567.8	0	ENSMUSG00000026211	Obsl1	obscurin-like 1	76	43	47	123	103	NoDiff
ID_chr1_75521142_75522159	chr1	75521142	75522159	1018	*	659.62	-0.611841	0.137581	-4.44713	8.70236e-06	0.000201278	Promoter (<=1kb)	1	75521529	75537335	15807	1	71728	ENSMUST00000027414.15	0	ENSMUSG00000026213	Stk11ip	serine/threonine kinase 11 interacting protein	595	538	550	921	689	NoDiff
ID_chr1_75546307_75546849	chr1	75546307	75546849	543	*	66.9703	-0.370371	0.322481	-1.14851	0.25076	0.489336	Promoter (<=1kb)	1	75546462	75548038	1577	1	20536	ENSMUST00000150142.7	0	ENSMUSG00000006576	Slc4a3	solute carrier family 4 (anion exchanger), member 3	72	59	55	82	67	NoDiff
ID_chr1_75559266_75559963	chr1	75559266	75559963	698	*	220.572	0.11743	0.196634	0.597201	0.550373	0.757364	3' UTR	1	75551709	75553732	2024	1	20536	ENSMUST00000132110.1	7557	ENSMUSG00000006576	Slc4a3	solute carrier family 4 (anion exchanger), member 3	274	222	211	227	178	NoDiff
ID_chr1_75714225_75715191	chr1	75714225	75715191	967	*	46.3705	-1.71315	0.410524	-4.17308	3.00503e-05	0.000562313	Distal Intergenic	1	75551709	75553732	2024	1	20536	ENSMUST00000132110.1	162516	ENSMUSG00000006576	Slc4a3	solute carrier family 4 (anion exchanger), member 3	19	24	31	86	67	NoDiff
ID_chr1_76010313_76010937	chr1	76010313	76010937	625	*	80.6015	0.408145	0.326148	1.25141	0.210785	0.440809	Distal Intergenic	1	75551709	75553732	2024	1	20536	ENSMUST00000132110.1	458604	ENSMUSG00000006576	Slc4a3	solute carrier family 4 (anion exchanger), member 3	85	75	114	77	54	NoDiff
ID_chr1_76540524_76540937	chr1	76540524	76540937	414	*	74.1112	0.569319	0.36091	1.57745	0.114691	0.301314	Distal Intergenic	1	76509560	76509643	84	1	102465175	ENSMUST00000183584.1	30964	ENSMUSG00000098611	Mir6343	microRNA 6343	76	123	63	63	48	NoDiff
ID_chr1_76776472_76777090	chr1	76776472	76777090	619	*	48.0631	0.0123879	0.392469	0.031564	0.97482	0.990476	Distal Intergenic	1	76509560	76509643	84	1	102465175	ENSMUST00000183584.1	266912	ENSMUSG00000098611	Mir6343	microRNA 6343	42	52	54	62	33	NoDiff
ID_chr1_77043952_77044373	chr1	77043952	77044373	422	*	34.8203	0.790153	0.452521	1.74611	0.0807912	0.239668	Distal Intergenic	1	77373613	77377607	3995	2	13838	ENSMUST00000187346.1	333234	ENSMUSG00000026235	Epha4	Eph receptor A4	51	35	44	27	20	NoDiff
ID_chr1_77227081_77227477	chr1	77227081	77227477	397	*	43.0027	0.548587	0.420156	1.30567	0.191663	0.416534	Distal Intergenic	1	77373613	77377607	3995	2	13838	ENSMUST00000187346.1	150130	ENSMUSG00000026235	Epha4	Eph receptor A4	47	55	50	48	20	NoDiff
ID_chr1_77280521_77281232	chr1	77280521	77281232	712	*	77.1212	1.00757	0.342043	2.94575	0.00322176	0.0232404	Distal Intergenic	1	77373613	77377607	3995	2	13838	ENSMUST00000187346.1	96375	ENSMUSG00000026235	Epha4	Eph receptor A4	86	121	90	65	31	NoDiff
ID_chr1_77298643_77299113	chr1	77298643	77299113	471	*	188.441	1.62659	0.259676	6.26392	3.75414e-10	3.74834e-08	Distal Intergenic	1	77373613	77377607	3995	2	13838	ENSMUST00000187346.1	78494	ENSMUSG00000026235	Epha4	Eph receptor A4	351	204	251	76	82	NoDiff
ID_chr1_77514585_77516535	chr1	77514585	77516535	1951	*	218.39	-0.0767759	0.201811	-0.380434	0.703623	0.853333	Promoter (<=1kb)	1	77367185	77515088	147904	2	13838	ENSMUST00000027451.12	0	ENSMUSG00000026235	Epha4	Eph receptor A4	227	200	232	249	187	NoDiff
ID_chr1_78488478_78489377	chr1	78488478	78489377	900	*	899.193	0.120034	0.133983	0.895891	0.370311	0.612795	Promoter (<=1kb)	1	78417975	78488859	70885	2	23874	ENSMUST00000170217.7	0	ENSMUSG00000026245	Farsb	phenylalanyl-tRNA synthetase, beta subunit	1038	847	988	993	675	NoDiff
ID_chr1_78537188_78537991	chr1	78537188	78537991	804	*	401.733	0.0527493	0.168102	0.313794	0.753677	0.882552	Promoter (<=1kb)	1	78537628	78538173	546	1	68393	ENSMUST00000125458.1	0	ENSMUSG00000012187	Mogat1	monoacylglycerol O-acyltransferase 1	506	360	401	422	335	NoDiff
ID_chr1_78595880_78596145	chr1	78595880	78596145	266	*	34.7948	-0.599337	0.517095	-1.15905	0.246438	0.484322	Exon (ENSMUST00000190504.1/ENSMUST00000190504.1, exon 2 of 2)	1	78537628	78538173	546	1	68393	ENSMUST00000125458.1	58252	ENSMUSG00000012187	Mogat1	monoacylglycerol O-acyltransferase 1	23	45	21	70	21	NoDiff
ID_chr1_78657512_78658268	chr1	78657512	78658268	757	*	807.289	-0.123544	0.136477	-0.905235	0.365341	0.608365	Promoter (<=1kb)	1	78658038	78671512	13475	1	195434	ENSMUST00000053760.11	0	ENSMUSG00000079470	Utp14b	UTP14B small subunit processome component	966	790	673	1017	650	NoDiff
ID_chr1_78665904_78666642	chr1	78665904	78666642	739	*	127.11	-0.15965	0.269448	-0.59251	0.553509	0.759175	Exon (ENSMUST00000053760.11/195434, exon 3 of 3)	1	78670893	78688282	17390	1	74205	ENSMUST00000135642.1	-4251	ENSMUSG00000032883	Acsl3	acyl-CoA synthetase long-chain family member 3	162	125	94	185	88	NoDiff
ID_chr1_78702396_78703343	chr1	78702396	78703343	948	*	317.3	0.234358	0.18754	1.24964	0.211429	0.441621	Intron (ENSMUST00000035779.14/74205, intron 13 of 15)	1	78696656	78701289	4634	1	74205	ENSMUST00000148608.1	5740	ENSMUSG00000032883	Acsl3	acyl-CoA synthetase long-chain family member 3	359	335	350	382	192	NoDiff
ID_chr1_79581252_79581868	chr1	79581252	79581868	617	*	76.6845	-1.52097	0.315272	-4.8243	1.40497e-06	4.41789e-05	Distal Intergenic	1	79608845	79671965	63121	2	252903	ENSMUST00000159312.1	90097	ENSMUSG00000054702	Ap1s3	adaptor-related protein complex AP-1, sigma 3	44	48	43	128	112	NoDiff
ID_chr1_79641441_79641734	chr1	79641441	79641734	294	*	37.5511	1.6207	0.51029	3.17603	0.00149304	0.01285	Intron (ENSMUST00000162342.7/252903, intron 1 of 4)	1	79608845	79671965	63121	2	252903	ENSMUST00000159312.1	30231	ENSMUSG00000054702	Ap1s3	adaptor-related protein complex AP-1, sigma 3	76	30	56	25	9	NoDiff
ID_chr1_79671052_79672329	chr1	79671052	79672329	1278	*	503.857	-0.119333	0.155752	-0.766175	0.443572	0.674688	Promoter (<=1kb)	1	79606876	79671972	65097	2	252903	ENSMUST00000162342.7	0	ENSMUSG00000054702	Ap1s3	adaptor-related protein complex AP-1, sigma 3	599	493	426	665	383	NoDiff
ID_chr1_79687158_79687574	chr1	79687158	79687574	417	*	72.7599	1.61621	0.343362	4.70702	2.51363e-06	7.11641e-05	Distal Intergenic	1	79606876	79671972	65097	2	252903	ENSMUST00000162342.7	-15186	ENSMUSG00000054702	Ap1s3	adaptor-related protein complex AP-1, sigma 3	134	93	85	40	24	NoDiff
ID_chr1_79697178_79697970	chr1	79697178	79697970	793	*	164.24	-0.229658	0.246674	-0.931021	0.351843	0.595407	Distal Intergenic	1	79606876	79671972	65097	2	252903	ENSMUST00000162342.7	-25206	ENSMUSG00000054702	Ap1s3	adaptor-related protein complex AP-1, sigma 3	183	185	111	227	130	NoDiff
ID_chr1_79698447_79698856	chr1	79698447	79698856	410	*	114.708	0.276911	0.278661	0.993721	0.320359	0.563518	Distal Intergenic	1	79606876	79671972	65097	2	252903	ENSMUST00000162342.7	-26475	ENSMUSG00000054702	Ap1s3	adaptor-related protein complex AP-1, sigma 3	167	129	90	108	88	NoDiff
ID_chr1_79710760_79712056	chr1	79710760	79712056	1297	*	561.258	-0.297806	0.140683	-2.11686	0.0342714	0.132196	Intron (ENSMUST00000113512.7/69368, intron 8 of 11)	1	79719163	79730098	10936	2	69368	ENSMUST00000130714.7	18042	ENSMUSG00000073643	Wdfy1	WD repeat and FYVE domain containing 1	590	535	470	739	496	NoDiff
ID_chr1_79740915_79741451	chr1	79740915	79741451	537	*	284.031	-0.200001	0.199341	-1.00331	0.31571	0.559055	Intron (ENSMUST00000113512.7/69368, intron 1 of 11)	1	79726605	79730098	3494	2	69368	ENSMUST00000138319.1	-10817	ENSMUSG00000073643	Wdfy1	WD repeat and FYVE domain containing 1	301	322	209	354	246	NoDiff
ID_chr1_79751143_79751515	chr1	79751143	79751515	373	*	41.1191	-0.292494	0.400507	-0.73031	0.465201	0.693461	Intron (ENSMUST00000113512.7/69368, intron 1 of 11)	1	79733620	79761721	28102	2	69368	ENSMUST00000186464.1	10206	ENSMUSG00000073643	Wdfy1	WD repeat and FYVE domain containing 1	44	36	37	53	37	NoDiff
ID_chr1_79752216_79752598	chr1	79752216	79752598	383	*	40.3349	-0.831191	0.423464	-1.96284	0.0496648	0.171784	Intron (ENSMUST00000113512.7/69368, intron 1 of 11)	1	79733620	79761721	28102	2	69368	ENSMUST00000186464.1	9123	ENSMUSG00000073643	Wdfy1	WD repeat and FYVE domain containing 1	42	21	33	64	43	NoDiff
ID_chr1_79760953_79762170	chr1	79760953	79762170	1218	*	433.665	0.0697739	0.155539	0.448593	0.653725	0.822137	Promoter (<=1kb)	1	79702262	79761769	59508	2	69368	ENSMUST00000113512.7	0	ENSMUSG00000073643	Wdfy1	WD repeat and FYVE domain containing 1	476	435	454	473	344	NoDiff
ID_chr1_79762696_79763065	chr1	79762696	79763065	370	*	70.1141	0.230915	0.314915	0.73326	0.4634	0.692345	Promoter (<=1kb)	1	79733853	79762047	28195	2	69368	ENSMUST00000125641.1	-649	ENSMUSG00000073643	Wdfy1	WD repeat and FYVE domain containing 1	85	74	72	74	50	NoDiff
ID_chr1_79775777_79776501	chr1	79775777	79776501	725	*	862.599	0.129119	0.133091	0.970159	0.331967	0.575338	Promoter (<=1kb)	1	79776018	79781445	5428	1	69163	ENSMUST00000027464.8	0	ENSMUSG00000026248	Mrpl44	mitochondrial ribosomal protein L44	1013	821	932	979	624	NoDiff
ID_chr1_79803602_79803973	chr1	79803602	79803973	372	*	39.7213	-0.442047	0.430519	-1.02678	0.304526	0.548323	Intron (ENSMUST00000027467.10/20720, intron 4 of 8)	1	79796845	79821322	24478	2	20720	ENSMUST00000189793.6	17349	ENSMUSG00000026249	Serpine2	serine (or cysteine) peptidase inhibitor, clade E, member 2	52	29	28	47	43	NoDiff
ID_chr1_79807043_79807581	chr1	79807043	79807581	539	*	48.5177	-0.345308	0.386007	-0.894562	0.371021	0.613505	Intron (ENSMUST00000027467.10/20720, intron 4 of 8)	1	79796845	79821322	24478	2	20720	ENSMUST00000189793.6	13741	ENSMUSG00000026249	Serpine2	serine (or cysteine) peptidase inhibitor, clade E, member 2	56	41	39	52	53	NoDiff
ID_chr1_79858156_79858943	chr1	79858156	79858943	788	*	107.609	-0.238227	0.354324	-0.672341	0.501367	0.720919	Promoter (<=1kb)	1	79794197	79858696	64500	2	20720	ENSMUST00000027467.10	0	ENSMUSG00000026249	Serpine2	serine (or cysteine) peptidase inhibitor, clade E, member 2	153	120	45	146	88	NoDiff
ID_chr1_79861490_79862051	chr1	79861490	79862051	562	*	129.556	0.408559	0.270227	1.51191	0.130556	0.32771	Promoter (<=1kb)	1	79803035	79861180	58146	2	20720	ENSMUST00000190724.1	-310	ENSMUSG00000026249	Serpine2	serine (or cysteine) peptidase inhibitor, clade E, member 2	160	165	122	153	66	NoDiff
ID_chr1_80015492_80015786	chr1	80015492	80015786	295	*	56.4447	-0.12717	0.359155	-0.354081	0.723278	0.865346	Distal Intergenic	1	79803035	79861180	58146	2	20720	ENSMUST00000190724.1	-154312	ENSMUSG00000026249	Serpine2	serine (or cysteine) peptidase inhibitor, clade E, member 2	64	44	61	76	42	NoDiff
ID_chr1_80025891_80026705	chr1	80025891	80026705	815	*	358.148	0.111212	0.170966	0.650492	0.515375	0.731821	Distal Intergenic	1	79803035	79861180	58146	2	20720	ENSMUST00000190724.1	-164711	ENSMUSG00000026249	Serpine2	serine (or cysteine) peptidase inhibitor, clade E, member 2	388	414	339	408	262	NoDiff
ID_chr1_80153330_80153648	chr1	80153330	80153648	319	*	48.5562	-1.5702	0.420129	-3.73741	0.000185923	0.00251757	Distal Intergenic	1	80198706	80213944	15239	2	241128	ENSMUST00000058748.1	60296	ENSMUSG00000043230	Fam124b	family with sequence similarity 124, member B	37	34	14	82	72	NoDiff
ID_chr1_80167622_80168160	chr1	80167622	80168160	539	*	61.8219	-0.0615698	0.337062	-0.182666	0.85506	0.936423	Distal Intergenic	1	80198706	80213944	15239	2	241128	ENSMUST00000058748.1	45784	ENSMUSG00000043230	Fam124b	family with sequence similarity 124, member B	66	69	53	71	52	NoDiff
ID_chr1_80213584_80214188	chr1	80213584	80214188	605	*	74.1031	-0.676153	0.306071	-2.20914	0.0271652	0.111727	Promoter (<=1kb)	1	80198706	80213944	15239	2	241128	ENSMUST00000058748.1	0	ENSMUSG00000043230	Fam124b	family with sequence similarity 124, member B	74	56	56	109	77	NoDiff
ID_chr1_80340567_80341373	chr1	80340567	80341373	807	*	2799.32	0.368123	0.104297	3.52958	0.000416223	0.00474149	Promoter (<=1kb)	1	80264923	80340480	75558	2	26554	ENSMUST00000163119.7	-87	ENSMUSG00000004364	Cul3	cullin 3	3522	2940	3072	2804	1859	NoDiff
ID_chr1_80362505_80363190	chr1	80362505	80363190	686	*	73.4859	-0.593238	0.350918	-1.69053	0.0909264	0.258951	Distal Intergenic	1	80264923	80340480	75558	2	26554	ENSMUST00000163119.7	-22025	ENSMUSG00000004364	Cul3	cullin 3	68	59	61	71	98	NoDiff
ID_chr1_80383574_80384613	chr1	80383574	80384613	1040	*	257.667	0.0438948	0.187805	0.233725	0.815198	0.916128	Exon (ENSMUST00000187121.1/ENSMUST00000187121.1, exon 2 of 2)	1	80264923	80340480	75558	2	26554	ENSMUST00000163119.7	-43094	ENSMUSG00000004364	Cul3	cullin 3	314	268	230	315	185	NoDiff
ID_chr1_80401846_80402460	chr1	80401846	80402460	615	*	130.817	0.0275409	0.253916	0.108465	0.913627	0.963491	Distal Intergenic	1	80445932	80475660	29729	1	72208	ENSMUST00000187497.1	-43472	ENSMUSG00000101483	1700016L21Rik	RIKEN cDNA 1700016L21 gene	172	139	101	148	104	NoDiff
ID_chr1_80418567_80419359	chr1	80418567	80419359	793	*	196.734	0.730981	0.234034	3.12339	0.00178779	0.0147344	Distal Intergenic	1	80445932	80475660	29729	1	72208	ENSMUST00000187497.1	-26573	ENSMUSG00000101483	1700016L21Rik	RIKEN cDNA 1700016L21 gene	298	254	180	188	94	NoDiff
ID_chr1_80451975_80452567	chr1	80451975	80452567	593	*	188.886	-0.0312186	0.218389	-0.14295	0.88633	0.951166	Intron (ENSMUST00000187497.1/72208, intron 2 of 2)	1	80445940	80479867	33928	1	72208	ENSMUST00000189139.1	6035	ENSMUSG00000101483	1700016L21Rik	RIKEN cDNA 1700016L21 gene	199	220	160	214	157	NoDiff
ID_chr1_80606248_80606600	chr1	80606248	80606600	353	*	39.956	0.527845	0.460074	1.14731	0.251255	0.48994	Exon (ENSMUST00000077946.11/210293, exon 5 of 56)	1	80501188	80592832	91645	2	210293	ENSMUST00000190595.6	-13416	ENSMUSG00000038608	Dock10	dedicator of cytokinesis 10	64	40	38	23	35	NoDiff
ID_chr1_80613296_80613856	chr1	80613296	80613856	561	*	49.7126	0.0241592	0.409223	0.0590366	0.952923	0.980784	Intron (ENSMUST00000077946.11/210293, intron 4 of 55)	1	80501188	80592832	91645	2	210293	ENSMUST00000190595.6	-20464	ENSMUSG00000038608	Dock10	dedicator of cytokinesis 10	56	54	46	78	24	NoDiff
ID_chr1_80637000_80637785	chr1	80637000	80637785	786	*	139.483	-0.360548	0.239247	-1.50701	0.131808	0.329938	Intron (ENSMUST00000077946.11/210293, intron 2 of 55)	1	80501713	80665275	163563	2	210293	ENSMUST00000190983.6	27490	ENSMUSG00000038608	Dock10	dedicator of cytokinesis 10	128	141	118	198	119	NoDiff
ID_chr1_80646515_80647074	chr1	80646515	80647074	560	*	63.2554	0.00599038	0.341468	0.017543	0.986003	0.994932	Exon (ENSMUST00000187698.1/210293, exon 2 of 2)	1	80501713	80665275	163563	2	210293	ENSMUST00000190983.6	18201	ENSMUSG00000038608	Dock10	dedicator of cytokinesis 10	71	67	59	87	40	NoDiff
ID_chr1_80659531_80660431	chr1	80659531	80660431	901	*	97.606	-0.449488	0.277971	-1.61704	0.105871	0.285926	Intron (ENSMUST00000077946.11/210293, intron 1 of 55)	1	80501713	80665275	163563	2	210293	ENSMUST00000190983.6	4844	ENSMUSG00000038608	Dock10	dedicator of cytokinesis 10	86	81	95	129	96	NoDiff
ID_chr1_80665035_80666020	chr1	80665035	80666020	986	*	318.029	-0.0690295	0.193297	-0.357116	0.721005	0.863681	Promoter (<=1kb)	1	80501553	80665309	163757	2	210293	ENSMUST00000187774.6	0	ENSMUSG00000038608	Dock10	dedicator of cytokinesis 10	415	303	259	427	226	NoDiff
ID_chr1_80713782_80714197	chr1	80713782	80714197	416	*	61.9238	0.144487	0.371941	0.388468	0.69767	0.849876	Intron (ENSMUST00000077946.11/210293, intron 1 of 55)	1	80586330	80709496	123167	2	210293	ENSMUST00000186087.6	-4286	ENSMUSG00000038608	Dock10	dedicator of cytokinesis 10	47	80	69	66	47	NoDiff
ID_chr1_80715832_80716349	chr1	80715832	80716349	518	*	51.513	-0.235083	0.386809	-0.60775	0.543354	0.752666	Intron (ENSMUST00000077946.11/210293, intron 1 of 55)	1	80586330	80709496	123167	2	210293	ENSMUST00000186087.6	-6336	ENSMUSG00000038608	Dock10	dedicator of cytokinesis 10	51	64	34	64	46	NoDiff
ID_chr1_80722536_80722879	chr1	80722536	80722879	344	*	37.4256	0.107367	0.462384	0.232204	0.81638	0.916706	Intron (ENSMUST00000077946.11/210293, intron 1 of 55)	1	80586330	80709496	123167	2	210293	ENSMUST00000186087.6	-13040	ENSMUSG00000038608	Dock10	dedicator of cytokinesis 10	38	26	54	39	30	NoDiff
ID_chr1_80746254_80747320	chr1	80746254	80747320	1067	*	172.196	0.471333	0.234669	2.0085	0.0445903	0.159364	Exon (ENSMUST00000195842.1/ENSMUST00000195842.1, exon 1 of 1)	1	80501073	80758448	257376	2	210293	ENSMUST00000077946.11	11128	ENSMUSG00000038608	Dock10	dedicator of cytokinesis 10	261	197	149	162	111	NoDiff
ID_chr1_80756626_80757850	chr1	80756626	80757850	1225	*	581.703	0.506346	0.157859	3.20758	0.00133856	0.0117936	Promoter (<=1kb)	1	80501073	80758448	257376	2	210293	ENSMUST00000077946.11	598	ENSMUSG00000038608	Dock10	dedicator of cytokinesis 10	809	683	565	598	326	NoDiff
ID_chr1_80758448_80758938	chr1	80758448	80758938	491	*	239.27	0.266506	0.212298	1.25534	0.209356	0.439259	Promoter (<=1kb)	1	80501073	80758448	257376	2	210293	ENSMUST00000077946.11	0	ENSMUSG00000038608	Dock10	dedicator of cytokinesis 10	302	299	198	267	155	NoDiff
ID_chr1_80785184_80785781	chr1	80785184	80785781	598	*	102.066	0.566501	0.295105	1.91966	0.0549009	0.18383	Distal Intergenic	1	80583217	80758527	175311	2	210293	ENSMUST00000191505.1	-26657	ENSMUSG00000038608	Dock10	dedicator of cytokinesis 10	166	116	87	100	57	NoDiff
ID_chr1_82283040_82283684	chr1	82283040	82283684	645	*	201.846	-0.38172	0.211716	-1.80298	0.0713914	0.220264	Intron (ENSMUST00000069799.2/16367, intron 1 of 1)	1	82233101	82291416	58316	2	16367	ENSMUST00000069799.2	7732	ENSMUSG00000055980	Irs1	insulin receptor substrate 1	208	154	195	253	199	NoDiff
ID_chr1_82290714_82291715	chr1	82290714	82291715	1002	*	132.008	-0.471468	0.247433	-1.90544	0.0567232	0.187902	Promoter (<=1kb)	1	82233101	82291416	58316	2	16367	ENSMUST00000069799.2	0	ENSMUSG00000055980	Irs1	insulin receptor substrate 1	142	103	110	162	141	NoDiff
ID_chr1_82316251_82317091	chr1	82316251	82317091	841	*	575.223	-0.0016064	0.14477	-0.0110962	0.991147	0.997065	Promoter (<=1kb)	1	82316452	82445366	128915	1	76867	ENSMUST00000027322.13	0	ENSMUSG00000026142	Rhbdd1	rhomboid domain containing 1	615	603	560	705	429	NoDiff
ID_chr1_82724547_82725539	chr1	82724547	82725539	993	*	498.554	-0.249805	0.155923	-1.60211	0.109131	0.291568	Promoter (<=1kb)	1	82724890	82752390	27501	1	75734	ENSMUST00000078332.12	0	ENSMUSG00000026150	Mff	mitochondrial fission factor	567	477	398	597	466	NoDiff
ID_chr1_82761588_82762233	chr1	82761588	82762233	646	*	104.583	0.138511	0.28607	0.484186	0.628254	0.806713	Intron (ENSMUST00000027331.2/66261, intron 2 of 3)	1	82756649	82768461	11813	2	66261	ENSMUST00000027331.2	6228	ENSMUSG00000026149	Tm4sf20	transmembrane 4 L six family member 20	127	103	108	141	59	NoDiff
ID_chr1_82796106_82796559	chr1	82796106	82796559	454	*	59.4469	-0.111876	0.341878	-0.327241	0.743486	0.876656	Distal Intergenic	1	82757402	82768461	11060	2	66261	ENSMUST00000138787.1	-27645	ENSMUSG00000026149	Tm4sf20	transmembrane 4 L six family member 20	60	59	59	78	45	NoDiff
ID_chr1_82798398_82799509	chr1	82798398	82799509	1112	*	190.246	0.123573	0.207	0.596973	0.550525	0.757444	Distal Intergenic	1	82757402	82768461	11060	2	66261	ENSMUST00000138787.1	-29937	ENSMUSG00000026149	Tm4sf20	transmembrane 4 L six family member 20	226	184	200	219	136	NoDiff
ID_chr1_82815968_82816475	chr1	82815968	82816475	508	*	31.5194	0.898508	0.476824	1.88436	0.0595163	0.194245	Distal Intergenic	1	82839483	82901182	61700	1	15463	ENSMUST00000189220.6	-23008	ENSMUSG00000026159	Agfg1	ArfGAP with FG repeats 1	47	33	40	22	18	NoDiff
ID_chr1_82839043_82839926	chr1	82839043	82839926	884	*	418.567	0.129386	0.16897	0.765737	0.443833	0.674908	Promoter (<=1kb)	1	82839483	82901182	61700	1	15463	ENSMUST00000189220.6	0	ENSMUSG00000026159	Agfg1	ArfGAP with FG repeats 1	518	380	446	418	343	NoDiff
ID_chr1_84250749_84251455	chr1	84250749	84251455	707	*	92.4477	0.624043	0.289485	2.1557	0.031107	0.123512	Intron (ENSMUST00000168574.8/98496, intron 1 of 2)	1	84218849	84218961	113	2	102465181	ENSMUST00000183596.1	-31788	ENSMUSG00000098851	Mir6353	microRNA 6353	114	121	98	88	50	NoDiff
ID_chr1_84284307_84284618	chr1	84284307	84284618	312	*	47.802	0.194375	0.407029	0.477546	0.632974	0.809604	Promoter (<=1kb)	1	84080579	84284423	203845	2	98496	ENSMUST00000176720.1	0	ENSMUSG00000045658	Pid1	phosphotyrosine interaction domain containing 1	65	58	35	62	27	NoDiff
ID_chr1_84302715_84303123	chr1	84302715	84303123	409	*	88.5744	0.628928	0.293504	2.14282	0.0321272	0.126469	Intron (ENSMUST00000176559.7/98496, intron 1 of 2)	1	84036296	84284645	248350	2	98496	ENSMUST00000168574.8	-18070	ENSMUSG00000045658	Pid1	phosphotyrosine interaction domain containing 1	125	95	100	69	59	NoDiff
ID_chr1_84317709_84318294	chr1	84317709	84318294	586	*	136.71	0.0792762	0.247135	0.320781	0.748376	0.879572	Intron (ENSMUST00000176559.7/98496, intron 1 of 2)	1	84037231	84336173	298943	2	98496	ENSMUST00000176559.7	17879	ENSMUSG00000045658	Pid1	phosphotyrosine interaction domain containing 1	160	133	141	178	87	NoDiff
ID_chr1_84350128_84350635	chr1	84350128	84350635	508	*	90.4112	0.554417	0.294617	1.88182	0.0598605	0.194971	Intron (ENSMUST00000175996.7/98496, intron 1 of 2)	1	84115332	84341110	225779	2	98496	ENSMUST00000176822.1	-9018	ENSMUSG00000045658	Pid1	phosphotyrosine interaction domain containing 1	132	107	85	90	50	NoDiff
ID_chr1_84406755_84407392	chr1	84406755	84407392	638	*	110.908	0.00340873	0.27292	0.0124899	0.990035	0.996563	Intron (ENSMUST00000049126.12/227325, intron 9 of 12)	1	84107794	84364180	256387	2	98496	ENSMUST00000175996.7	-42575	ENSMUSG00000045658	Pid1	phosphotyrosine interaction domain containing 1	120	94	129	139	80	NoDiff
ID_chr1_84695891_84696560	chr1	84695891	84696560	670	*	59.5733	0.355097	0.369036	0.96223	0.335934	0.579452	Promoter (<=1kb)	1	84369839	84696221	326383	2	227325	ENSMUST00000049126.12	0	ENSMUSG00000036766	Dner	delta/notch-like EGF repeat containing	65	84	52	50	47	NoDiff
ID_chr1_84722304_84723157	chr1	84722304	84723157	854	*	102.808	-0.464458	0.272997	-1.70133	0.0888812	0.254972	3' UTR	1	84726210	84728876	2667	2	14897	ENSMUST00000191187.1	5719	ENSMUSG00000026219	Trip12	thyroid hormone receptor interactor 12	98	100	79	159	86	NoDiff
ID_chr1_84839293_84840308	chr1	84839293	84840308	1016	*	880.763	0.0221975	0.140396	0.158107	0.874372	0.944993	Promoter (<=1kb)	1	84721189	84839304	118116	2	14897	ENSMUST00000027421.12	0	ENSMUSG00000026219	Trip12	thyroid hormone receptor interactor 12	986	790	963	981	712	NoDiff
ID_chr1_84914942_84915608	chr1	84914942	84915608	667	*	203.907	0.142758	0.198932	0.717622	0.47299	0.699991	Intron (ENSMUST00000027422.6/71781, intron 3 of 4)	1	84929334	84934857	5524	2	71781	ENSMUST00000186980.1	19249	ENSMUSG00000026220	Slc16a14	solute carrier family 16 (monocarboxylic acid transporters), member 14	238	207	211	221	153	NoDiff
ID_chr1_84924048_84924588	chr1	84924048	84924588	541	*	62.2253	0.931128	0.346172	2.68979	0.00714975	0.042237	Intron (ENSMUST00000027422.6/71781, intron 2 of 4)	1	84929334	84934857	5524	2	71781	ENSMUST00000186980.1	10269	ENSMUSG00000026220	Slc16a14	solute carrier family 16 (monocarboxylic acid transporters), member 14	96	70	73	44	34	NoDiff
ID_chr1_84934347_84935320	chr1	84934347	84935320	974	*	76.901	-0.141562	0.314008	-0.450824	0.652117	0.82103	Promoter (<=1kb)	1	84905898	84935134	29237	2	71781	ENSMUST00000027422.6	0	ENSMUSG00000026220	Slc16a14	solute carrier family 16 (monocarboxylic acid transporters), member 14	76	70	81	81	74	NoDiff
ID_chr1_84935484_84936153	chr1	84935484	84936153	670	*	101.797	-0.161768	0.284294	-0.569017	0.569344	0.769836	Promoter (<=1kb)	1	84905898	84935134	29237	2	71781	ENSMUST00000027422.6	-350	ENSMUSG00000026220	Slc16a14	solute carrier family 16 (monocarboxylic acid transporters), member 14	88	114	96	116	93	NoDiff
ID_chr1_84963789_84964362	chr1	84963789	84964362	574	*	60.6157	-1.51948	0.366607	-4.14471	3.40244e-05	0.000624748	Exon (ENSMUST00000097671.1/ENSMUST00000097671.1, exon 1 of 1)	1	84905898	84935134	29237	2	71781	ENSMUST00000027422.6	-28655	ENSMUSG00000026220	Slc16a14	solute carrier family 16 (monocarboxylic acid transporters), member 14	30	37	39	93	94	NoDiff
ID_chr1_84987399_84987843	chr1	84987399	84987843	445	*	52.0421	-1.0195	0.379431	-2.68692	0.00721141	0.0424915	Distal Intergenic	1	84905898	84935134	29237	2	71781	ENSMUST00000027422.6	-52265	ENSMUSG00000026220	Slc16a14	solute carrier family 16 (monocarboxylic acid transporters), member 14	43	38	33	67	73	NoDiff
ID_chr1_85086338_85086713	chr1	85086338	85086713	376	*	37.8956	-1.39167	0.425864	-3.26786	0.00108363	0.0100196	Intron (ENSMUST00000159114.1/ENSMUST00000159114.1, intron 2 of 2)	1	85083069	85109449	26381	2	381287	ENSMUST00000161724.7	22736	ENSMUSG00000089844	A530032D15Rik	RIKEN cDNA A530032D15Rik gene	24	27	20	68	49	NoDiff
ID_chr1_85098484_85098849	chr1	85098484	85098849	366	*	72.9684	-0.643043	0.322851	-1.99177	0.0463966	0.163868	Intron (ENSMUST00000159114.1/ENSMUST00000159114.1, intron 2 of 2)	1	85083069	85109449	26381	2	381287	ENSMUST00000161724.7	10600	ENSMUSG00000089844	A530032D15Rik	RIKEN cDNA A530032D15Rik gene	63	72	49	96	82	NoDiff
ID_chr1_85101495_85102081	chr1	85101495	85102081	587	*	79.1877	-0.695657	0.309406	-2.24836	0.024553	0.103798	Intron (ENSMUST00000159114.1/ENSMUST00000159114.1, intron 2 of 2)	1	85083069	85109449	26381	2	381287	ENSMUST00000161724.7	7368	ENSMUSG00000089844	A530032D15Rik	RIKEN cDNA A530032D15Rik gene	86	52	60	110	88	NoDiff
ID_chr1_85109500_85109978	chr1	85109500	85109978	479	*	89.2725	-0.673534	0.301056	-2.23724	0.0252708	0.10602	Promoter (<=1kb)	1	85088407	85109853	21447	2	381287	ENSMUST00000160792.7	0	ENSMUSG00000089844	A530032D15Rik	RIKEN cDNA A530032D15Rik gene	85	69	69	105	111	NoDiff
ID_chr1_85198315_85199513	chr1	85198315	85199513	1199	*	96.2463	-1.89496	0.289458	-6.54657	5.88741e-11	7.22993e-09	Promoter (<=1kb)	1	85199613	85203171	3559	1	665378	ENSMUST00000160058.7	-100	ENSMUSG00000079457	Gm7609	predicted pseudogene 7609	47	50	45	175	152	NoDiff
ID_chr1_85249076_85249457	chr1	85249076	85249457	382	*	59.6196	-1.75195	0.385733	-4.54187	5.57573e-06	0.00013915	Intron (ENSMUST00000162347.1/ENSMUST00000162347.1, intron 1 of 1)	1	85241286	85254548	13263	2	620078	ENSMUST00000161685.7	5091	ENSMUSG00000052477	C130026I21Rik	RIKEN cDNA C130026I21 gene	27	44	23	100	95	NoDiff
ID_chr1_85339659_85340395	chr1	85339659	85340395	737	*	75.1413	-1.4487	0.349548	-4.1445	3.40555e-05	0.00062508	Exon (ENSMUST00000161923.1/ENSMUST00000161923.1, exon 2 of 2)	1	85246670	85270566	23897	2	620078	ENSMUST00000064341.8	-69093	ENSMUSG00000052477	C130026I21Rik	RIKEN cDNA C130026I21 gene	31	46	58	137	98	NoDiff
ID_chr1_85478953_85479525	chr1	85478953	85479525	573	*	44.526	-1.70213	0.438079	-3.88544	0.000102143	0.0015555	Distal Intergenic	1	85579357	85584278	4922	2	109032	ENSMUST00000186740.1	104753	ENSMUSG00000070034	Sp110	Sp110 nuclear body protein	16	25	30	71	72	NoDiff
ID_chr1_85543829_85544289	chr1	85543829	85544289	461	*	89.2117	-0.330277	0.290116	-1.13843	0.25494	0.493557	Intron (ENSMUST00000160674.2/ENSMUST00000160674.2, intron 3 of 3)	1	85579357	85584278	4922	2	109032	ENSMUST00000186740.1	39989	ENSMUSG00000070034	Sp110	Sp110 nuclear body protein	96	89	67	130	72	NoDiff
ID_chr1_85544436_85545129	chr1	85544436	85545129	694	*	120.949	-0.223074	0.246598	-0.904605	0.365675	0.608605	Intron (ENSMUST00000160674.2/ENSMUST00000160674.2, intron 3 of 3)	1	85579357	85584278	4922	2	109032	ENSMUST00000186740.1	39149	ENSMUSG00000070034	Sp110	Sp110 nuclear body protein	125	112	114	160	100	NoDiff
ID_chr1_85578145_85578619	chr1	85578145	85578619	475	*	73.9397	1.10472	0.399904	2.76245	0.00573695	0.0359099	Intron (ENSMUST00000128339.7/109032, intron 6 of 6)	1	85579357	85584278	4922	2	109032	ENSMUST00000186740.1	5659	ENSMUSG00000070034	Sp110	Sp110 nuclear body protein	84	68	134	35	46	NoDiff
ID_chr1_85580851_85581989	chr1	85580851	85581989	1139	*	161.592	0.118035	0.295561	0.399359	0.689629	0.845092	Intron (ENSMUST00000128339.7/109032, intron 4 of 6)	1	85579357	85584278	4922	2	109032	ENSMUST00000186740.1	2289	ENSMUSG00000070034	Sp110	Sp110 nuclear body protein	189	103	222	152	140	NoDiff
ID_chr1_85598434_85598905	chr1	85598434	85598905	472	*	147.105	-0.467126	0.236416	-1.97586	0.0481704	0.168007	Promoter (<=1kb)	1	85576899	85598817	21919	2	109032	ENSMUST00000093508.6	0	ENSMUSG00000070034	Sp110	Sp110 nuclear body protein	138	112	144	208	137	NoDiff
ID_chr1_85600437_85601335	chr1	85600437	85601335	899	*	644.973	-0.281905	0.145006	-1.94408	0.0518853	0.176715	Promoter (<=1kb)	1	85600703	85645037	44335	1	434484	ENSMUST00000080204.10	0	ENSMUSG00000070031	Sp140	Sp140 nuclear body protein	663	660	518	862	554	NoDiff
ID_chr1_85608308_85609075	chr1	85608308	85609075	768	*	129.18	-0.530104	0.238859	-2.21932	0.026465	0.109622	Promoter (1-2kb)	1	85610833	85630539	19707	1	434484	ENSMUST00000162925.1	-1758	ENSMUSG00000070031	Sp140	Sp140 nuclear body protein	131	107	103	190	121	NoDiff
ID_chr1_85649631_85650397	chr1	85649631	85650397	767	*	88.8678	-0.656276	0.292833	-2.24113	0.0250179	0.105265	Promoter (<=1kb)	1	85649988	85662871	12884	1	20684	ENSMUST00000141998.1	0	ENSMUSG00000026222	Sp100	nuclear antigen Sp100	71	67	84	129	92	NoDiff
ID_chr1_85651978_85652385	chr1	85651978	85652385	408	*	56.3307	-0.490879	0.349399	-1.40492	0.160044	0.372625	Promoter (1-2kb)	1	85650050	85709998	59949	1	20684	ENSMUST00000066427.10	1928	ENSMUSG00000026222	Sp100	nuclear antigen Sp100	60	51	40	79	54	NoDiff
ID_chr1_85657187_85657994	chr1	85657187	85657994	808	*	68.6084	-1.2673	0.318322	-3.98118	6.85731e-05	0.00112299	Intron (ENSMUST00000141998.1/20684, intron 1 of 2)	1	85650050	85709998	59949	1	20684	ENSMUST00000066427.10	7137	ENSMUSG00000026222	Sp100	nuclear antigen Sp100	50	42	44	122	84	NoDiff
ID_chr1_85703302_85704126	chr1	85703302	85704126	825	*	1155.54	0.0768288	0.129292	0.594228	0.552359	0.758337	Promoter (<=1kb)	1	85703442	85707995	4554	1	20684	ENSMUST00000141709.1	0	ENSMUSG00000026222	Sp100	nuclear antigen Sp100	1245	1291	1111	1364	839	NoDiff
ID_chr1_85732550_85732973	chr1	85732550	85732973	424	*	284.866	0.302574	0.215184	1.40611	0.15969	0.372127	Intron (ENSMUST00000159320.7/319997, intron 1 of 5)	1	85718090	85736554	18465	2	319997	ENSMUST00000161453.1	3581	ENSMUSG00000052760	A630001G21Rik	RIKEN cDNA A630001G21 gene	361	374	225	318	178	NoDiff
ID_chr1_85735427_85736694	chr1	85735427	85736694	1268	*	1034.07	0.0691651	0.136944	0.505062	0.613515	0.798103	Promoter (<=1kb)	1	85717083	85736581	19499	2	319997	ENSMUST00000159320.7	0	ENSMUSG00000052760	A630001G21Rik	RIKEN cDNA A630001G21 gene	1182	1170	917	1247	738	NoDiff
ID_chr1_85751294_85752556	chr1	85751294	85752556	1263	*	791.749	0.0912406	0.13446	0.678568	0.497411	0.71801	Promoter (<=1kb)	1	85751948	85752074	127	1	102466882	ENSMUST00000184526.1	0	ENSMUSG00000098634	Mir8096	microRNA 8096	927	870	722	918	579	NoDiff
ID_chr1_85758052_85758597	chr1	85758052	85758597	546	*	52.0003	0.349353	0.389	0.89808	0.369143	0.611663	Intron (ENSMUST00000159122.7/319997, intron 3 of 7)	1	85751948	85752074	127	1	102466882	ENSMUST00000184526.1	6104	ENSMUSG00000098634	Mir8096	microRNA 8096	75	43	60	62	28	NoDiff
ID_chr1_85763342_85763673	chr1	85763342	85763673	332	*	54.4761	0.188087	0.385294	0.488165	0.625433	0.804889	Intron (ENSMUST00000159122.7/319997, intron 3 of 7)	1	85751948	85752074	127	1	102466882	ENSMUST00000184526.1	11394	ENSMUSG00000098634	Mir8096	microRNA 8096	79	65	36	61	38	NoDiff
ID_chr1_85779578_85780147	chr1	85779578	85780147	570	*	108.742	-0.226108	0.261705	-0.86398	0.387599	0.627857	Promoter (<=1kb)	1	85717083	85778643	61561	2	319997	ENSMUST00000159122.7	-935	ENSMUSG00000052760	A630001G21Rik	RIKEN cDNA A630001G21 gene	122	102	92	126	103	NoDiff
ID_chr1_85792966_85793623	chr1	85792966	85793623	658	*	401.987	-0.0563759	0.163814	-0.344147	0.730736	0.869488	Promoter (<=1kb)	1	85793441	85851576	58136	1	12283	ENSMUST00000113360.7	0	ENSMUSG00000036707	Cab39	calcium binding protein 39	485	413	334	470	331	NoDiff
ID_chr1_85793918_85794780	chr1	85793918	85794780	863	*	167.497	-0.315408	0.228697	-1.37915	0.167847	0.383688	Promoter (<=1kb)	1	85794468	85837318	42851	1	12283	ENSMUST00000130754.7	0	ENSMUSG00000036707	Cab39	calcium binding protein 39	194	151	130	194	169	NoDiff
ID_chr1_85837877_85838350	chr1	85837877	85838350	474	*	97.1378	0.136102	0.274054	0.496626	0.619453	0.801521	Intron (ENSMUST00000113360.7/12283, intron 4 of 8)	1	85794511	85850365	55855	1	12283	ENSMUST00000097666.3	43366	ENSMUSG00000036707	Cab39	calcium binding protein 39	105	104	102	107	72	NoDiff
ID_chr1_85853123_85853966	chr1	85853123	85853966	844	*	108.217	-0.265233	0.266048	-0.996935	0.318796	0.562234	Distal Intergenic	1	85894281	85908675	14395	1	64294	ENSMUST00000027425.15	-40315	ENSMUSG00000026223	Itm2c	integral membrane protein 2C	121	105	85	126	105	NoDiff
ID_chr1_85894476_85895940	chr1	85894476	85895940	1465	*	979.874	0.270921	0.126334	2.14447	0.0319949	0.126135	Promoter (<=1kb)	1	85894619	85908359	13741	1	64294	ENSMUST00000185569.1	0	ENSMUSG00000026223	Itm2c	integral membrane protein 2C	1260	1006	1004	1067	651	NoDiff
ID_chr1_85901633_85901948	chr1	85901633	85901948	316	*	41.7169	-0.313682	0.423492	-0.740704	0.458873	0.688442	Intron (ENSMUST00000027425.15/64294, intron 1 of 5)	1	85906161	85907791	1631	1	64294	ENSMUST00000139837.1	-4213	ENSMUSG00000026223	Itm2c	integral membrane protein 2C	49	35	34	40	48	NoDiff
ID_chr1_85919592_85920141	chr1	85919592	85920141	550	*	80.2437	-0.863262	0.326842	-2.64122	0.00826079	0.0468758	Distal Intergenic	1	85928483	85931754	3272	1	71141	ENSMUST00000027426.10	-8342	ENSMUSG00000026224	4933407L21Rik	RIKEN cDNA 4933407L21 gene	84	62	43	105	103	NoDiff
ID_chr1_85957510_85957821	chr1	85957510	85957821	312	*	33.3698	-0.374482	0.447061	-0.837653	0.402226	0.640591	Intron (ENSMUST00000086975.5/227326, intron 1 of 1)	1	85938318	85961007	22690	2	227326	ENSMUST00000086975.5	3186	ENSMUSG00000049608	Gpr55	G protein-coupled receptor 55	38	31	24	43	32	NoDiff
ID_chr1_85960787_85961294	chr1	85960787	85961294	508	*	101.614	-0.416299	0.266666	-1.56112	0.118495	0.307431	Promoter (<=1kb)	1	85938318	85961007	22690	2	227326	ENSMUST00000086975.5	0	ENSMUSG00000049608	Gpr55	G protein-coupled receptor 55	112	85	82	137	96	NoDiff
ID_chr1_85962193_85962508	chr1	85962193	85962508	316	*	70.5584	-0.199577	0.32083	-0.622065	0.533899	0.74599	Promoter (1-2kb)	1	85938318	85961007	22690	2	227326	ENSMUST00000086975.5	-1186	ENSMUSG00000049608	Gpr55	G protein-coupled receptor 55	83	70	55	98	54	NoDiff
ID_chr1_85977681_85978246	chr1	85977681	85978246	566	*	80.287	-0.698467	0.303262	-2.30318	0.0212689	0.0936323	Intron (ENSMUST00000186560.1/ENSMUST00000186560.1, intron 1 of 3)	1	85938318	85961007	22690	2	227326	ENSMUST00000086975.5	-16674	ENSMUSG00000049608	Gpr55	G protein-coupled receptor 55	62	67	69	130	76	NoDiff
ID_chr1_86018240_86018863	chr1	86018240	86018863	624	*	81.2809	-0.528635	0.308411	-1.71406	0.0865178	0.250711	Promoter (<=1kb)	1	86018068	86029248	11181	1	70060	ENSMUST00000149469.2	172	ENSMUSG00000026226	Spata3	spermatogenesis associated 3	66	63	83	115	79	NoDiff
ID_chr1_86021596_86022020	chr1	86021596	86022020	425	*	38.2625	-0.710336	0.45839	-1.54963	0.12123	0.312234	Promoter (<=1kb)	1	86021942	86029958	8017	1	70060	ENSMUST00000052854.12	0	ENSMUSG00000026226	Spata3	spermatogenesis associated 3	24	25	44	64	35	NoDiff
ID_chr1_86038195_86038812	chr1	86038195	86038812	618	*	103.061	-0.174017	0.286137	-0.608161	0.543081	0.752452	Distal Intergenic	1	86045863	86053353	7491	1	72792	ENSMUST00000027429.10	-7051	ENSMUSG00000026227	2810459M11Rik	RIKEN cDNA 2810459M11 gene	110	112	83	153	70	NoDiff
ID_chr1_86040820_86041257	chr1	86040820	86041257	438	*	87.1594	0.488024	0.316983	1.53959	0.12366	0.316297	Distal Intergenic	1	86045863	86053353	7491	1	72792	ENSMUST00000027429.10	-4606	ENSMUSG00000026227	2810459M11Rik	RIKEN cDNA 2810459M11 gene	125	88	95	103	40	NoDiff
ID_chr1_86048294_86048709	chr1	86048294	86048709	416	*	65.342	-0.476795	0.344495	-1.38404	0.166346	0.381657	Exon (ENSMUST00000027429.10/72792, exon 2 of 3)	1	86045863	86055456	9594	1	72792	ENSMUST00000165824.2	2431	ENSMUSG00000026227	2810459M11Rik	RIKEN cDNA 2810459M11 gene	50	53	70	94	60	NoDiff
ID_chr1_86059160_86059699	chr1	86059160	86059699	540	*	235.04	-0.263421	0.207587	-1.26897	0.204452	0.433092	Distal Intergenic	1	86064387	86070776	6390	1	70247	ENSMUST00000147807.7	-4688	ENSMUSG00000026229	Psmd1	proteasome (prosome, macropain) 26S subunit, non-ATPase, 1	226	190	254	295	212	NoDiff
ID_chr1_86064249_86065208	chr1	86064249	86065208	960	*	1200.21	-0.0060705	0.136303	-0.0445367	0.964477	0.985843	Promoter (<=1kb)	1	86064387	86070776	6390	1	70247	ENSMUST00000147807.7	0	ENSMUSG00000026229	Psmd1	proteasome (prosome, macropain) 26S subunit, non-ATPase, 1	1284	1103	1312	1482	892	NoDiff
ID_chr1_86154186_86155113	chr1	86154186	86155113	928	*	1397.96	0.165909	0.132254	1.25448	0.209669	0.439611	Promoter (<=1kb)	1	86154780	86246326	91547	1	78795	ENSMUST00000123618.7	0	ENSMUSG00000062590	Armc9	armadillo repeat containing 9	1610	1304	1601	1480	1052	NoDiff
ID_chr1_86160199_86161641	chr1	86160199	86161641	1443	*	109.18	0.538084	0.34961	1.5391	0.123781	0.31642	Intron (ENSMUST00000135197.1/78795, intron 5 of 5)	1	86154819	86177701	22883	1	78795	ENSMUST00000153653.1	5380	ENSMUSG00000062590	Armc9	armadillo repeat containing 9	150	70	165	77	84	NoDiff
ID_chr1_86178694_86179424	chr1	86178694	86179424	731	*	125.231	-0.19118	0.281777	-0.678479	0.497468	0.718022	Exon (ENSMUST00000134858.7/78795, exon 10 of 10)	1	86196390	86252392	56003	1	78795	ENSMUST00000150059.7	-16966	ENSMUSG00000062590	Armc9	armadillo repeat containing 9	122	90	152	144	116	NoDiff
ID_chr1_86186695_86187200	chr1	86186695	86187200	506	*	211.902	-0.923213	0.246557	-3.74442	0.000180809	0.0024608	Intron (ENSMUST00000123618.7/78795, intron 10 of 19)	1	86196390	86252392	56003	1	78795	ENSMUST00000150059.7	-9190	ENSMUSG00000062590	Armc9	armadillo repeat containing 9	162	166	152	246	301	NoDiff
ID_chr1_86190772_86191158	chr1	86190772	86191158	387	*	100.583	-0.226658	0.278039	-0.815202	0.414957	0.651257	Exon (ENSMUST00000123618.7/78795, exon 12 of 20)	1	86196390	86252392	56003	1	78795	ENSMUST00000150059.7	-5232	ENSMUSG00000062590	Armc9	armadillo repeat containing 9	97	113	81	128	87	NoDiff
ID_chr1_86214244_86214570	chr1	86214244	86214570	327	*	135.893	0.082669	0.250486	0.330034	0.741375	0.875387	Intron (ENSMUST00000123618.7/78795, intron 19 of 19)	1	86202496	86252489	49994	1	78795	ENSMUST00000156675.7	11748	ENSMUSG00000062590	Armc9	armadillo repeat containing 9	186	130	118	137	115	NoDiff
ID_chr1_86217818_86218318	chr1	86217818	86218318	501	*	62.979	-0.361193	0.339326	-1.06444	0.287128	0.529918	Intron (ENSMUST00000123618.7/78795, intron 19 of 19)	1	86202496	86252489	49994	1	78795	ENSMUST00000156675.7	15322	ENSMUSG00000062590	Armc9	armadillo repeat containing 9	65	59	52	99	47	NoDiff
ID_chr1_86228640_86229967	chr1	86228640	86229967	1328	*	246.726	-0.277144	0.211416	-1.3109	0.189892	0.414168	Intron (ENSMUST00000123618.7/78795, intron 19 of 19)	1	86244566	86269086	24521	1	78795	ENSMUST00000126579.1	-14599	ENSMUSG00000062590	Armc9	armadillo repeat containing 9	259	246	199	260	260	NoDiff
ID_chr1_86233735_86234368	chr1	86233735	86234368	634	*	118.535	-0.0975158	0.257304	-0.37899	0.704695	0.853965	Intron (ENSMUST00000123618.7/78795, intron 19 of 19)	1	86244566	86269086	24521	1	78795	ENSMUST00000126579.1	-10198	ENSMUSG00000062590	Armc9	armadillo repeat containing 9	144	120	95	133	105	NoDiff
ID_chr1_86245414_86245896	chr1	86245414	86245896	483	*	49.063	1.56371	0.52062	3.00356	0.0026684	0.0201329	Promoter (<=1kb)	1	86244566	86269086	24521	1	78795	ENSMUST00000126579.1	848	ENSMUSG00000062590	Armc9	armadillo repeat containing 9	72	26	107	30	15	NoDiff
ID_chr1_86258118_86258674	chr1	86258118	86258674	557	*	60.3757	-0.139043	0.372697	-0.373073	0.709094	0.856593	Exon (ENSMUST00000135973.7/78795, exon 22 of 22)	1	86244566	86269086	24521	1	78795	ENSMUST00000126579.1	13552	ENSMUSG00000062590	Armc9	armadillo repeat containing 9	52	58	67	55	64	NoDiff
ID_chr1_86263310_86264249	chr1	86263310	86264249	940	*	308.083	0.241386	0.198229	1.21771	0.223333	0.456166	Intron (ENSMUST00000113309.8/78795, intron 23 of 24)	1	86244566	86269086	24521	1	78795	ENSMUST00000126579.1	18744	ENSMUSG00000062590	Armc9	armadillo repeat containing 9	405	359	261	366	189	NoDiff
ID_chr1_86268685_86269520	chr1	86268685	86269520	836	*	97.169	0.528309	0.325169	1.62472	0.104222	0.283114	3' UTR	1	86244566	86269086	24521	1	78795	ENSMUST00000126579.1	24119	ENSMUSG00000062590	Armc9	armadillo repeat containing 9	118	87	135	65	78	NoDiff
ID_chr1_86303053_86304042	chr1	86303053	86304042	990	*	203.776	0.221467	0.210541	1.0519	0.292847	0.53567	Promoter (<=1kb)	1	86303234	86307305	4072	1	227327	ENSMUST00000113306.3	0	ENSMUSG00000079445	B3gnt7	UDP-GlcNAc:betaGal beta-1,3-N-acetylglucosaminyltransferase 7	283	191	201	226	139	NoDiff
ID_chr1_86339350_86339889	chr1	86339350	86339889	540	*	149.806	0.478831	0.681028	0.703101	0.481993	0.706539	Distal Intergenic	1	86350496	86351211	716	2	17975	ENSMUST00000188682.1	11322	ENSMUSG00000026234	Ncl	nucleolin	144	90	279	171	75	NoDiff
ID_chr1_86340850_86341374	chr1	86340850	86341374	525	*	162.022	0.626667	0.724016	0.865543	0.386741	0.627039	Distal Intergenic	1	86350496	86351211	716	2	17975	ENSMUST00000188682.1	9837	ENSMUSG00000026234	Ncl	nucleolin	196	84	298	185	67	NoDiff
ID_chr1_86342154_86343357	chr1	86342154	86343357	1204	*	367.18	1.25537	0.660437	1.90083	0.0573248	0.189345	Distal Intergenic	1	86350496	86351211	716	2	17975	ENSMUST00000188682.1	7854	ENSMUSG00000026234	Ncl	nucleolin	391	262	797	261	139	NoDiff
ID_chr1_86344129_86344717	chr1	86344129	86344717	589	*	189.455	0.540214	0.258863	2.08687	0.0368997	0.139345	Distal Intergenic	1	86350496	86351211	716	2	17975	ENSMUST00000188682.1	6494	ENSMUSG00000026234	Ncl	nucleolin	215	167	283	189	106	NoDiff
ID_chr1_86358821_86360075	chr1	86358821	86360075	1255	*	5491.98	0.331963	0.108841	3.04998	0.00228856	0.0179057	Promoter (<=1kb)	1	86344719	86359400	14682	2	17975	ENSMUST00000027438.7	0	ENSMUSG00000026234	Ncl	nucleolin	6675	5533	6301	5626	3685	NoDiff
ID_chr1_86371864_86372416	chr1	86371864	86372416	553	*	54.5234	-0.247095	0.37778	-0.654073	0.513065	0.730109	Exon (ENSMUST00000137643.1/319336, exon 3 of 3)	1	86359584	86373791	14208	1	319336	ENSMUST00000137643.1	12280	NA	C130036L24Rik	RIKEN cDNA C130036L24 gene	55	48	53	51	61	NoDiff
ID_chr1_86379294_86379726	chr1	86379294	86379726	433	*	135.627	-0.361787	0.246212	-1.46941	0.14172	0.345003	Distal Intergenic	1	86386325	86388141	1817	2	14767	ENSMUST00000027440.5	8415	ENSMUSG00000026237	Nmur1	neuromedin U receptor 1	151	131	98	197	113	NoDiff
ID_chr1_86380886_86381516	chr1	86380886	86381516	631	*	295.347	0.242837	0.174822	1.38905	0.164817	0.379478	Distal Intergenic	1	86386325	86388141	1817	2	14767	ENSMUST00000027440.5	6625	ENSMUSG00000026237	Nmur1	neuromedin U receptor 1	342	320	312	319	203	NoDiff
ID_chr1_86398222_86398852	chr1	86398222	86398852	631	*	187.004	-0.937837	0.210664	-4.45182	8.51475e-06	0.000197892	Promoter (<=1kb)	1	86387847	86398190	10344	2	14767	ENSMUST00000212614.1	-32	ENSMUSG00000026237	Nmur1	neuromedin U receptor 1	142	151	130	316	199	NoDiff
ID_chr1_86399142_86399656	chr1	86399142	86399656	515	*	195.922	0.0797115	0.212879	0.374445	0.708073	0.8561	Promoter (<=1kb)	1	86387847	86398190	10344	2	14767	ENSMUST00000212614.1	-952	ENSMUSG00000026237	Nmur1	neuromedin U receptor 1	215	231	174	228	144	NoDiff
ID_chr1_86406463_86406720	chr1	86406463	86406720	258	*	45.2866	-0.839343	0.38869	-2.15942	0.030818	0.122618	Intron (ENSMUST00000212541.1/14767, intron 2 of 3)	1	86387847	86398190	10344	2	14767	ENSMUST00000212614.1	-8273	ENSMUSG00000026237	Nmur1	neuromedin U receptor 1	39	36	32	81	42	NoDiff
ID_chr1_86415124_86416560	chr1	86415124	86416560	1437	*	163.462	-0.152346	0.224703	-0.677991	0.497777	0.718338	Intron (ENSMUST00000212541.1/14767, intron 2 of 3)	1	86386303	86426228	39926	2	14767	ENSMUST00000212541.1	9668	ENSMUSG00000026237	Nmur1	neuromedin U receptor 1	160	178	145	201	138	NoDiff
ID_chr1_86434402_86434965	chr1	86434402	86434965	564	*	1343.42	0.231045	0.116859	1.97713	0.0480275	0.167679	Distal Intergenic	1	86426329	86428052	1724	1	71863	ENSMUST00000046004.5	8073	ENSMUSG00000036574	Tex44	testis expressed 44	1607	1480	1339	1471	921	NoDiff
ID_chr1_86441253_86443051	chr1	86441253	86443051	1799	*	2957.31	0.331039	0.100932	3.27983	0.0010387	0.00968995	Distal Intergenic	1	86426329	86428052	1724	1	71863	ENSMUST00000046004.5	14924	ENSMUSG00000036574	Tex44	testis expressed 44	3662	3233	3090	3019	1993	NoDiff
ID_chr1_86470434_86471352	chr1	86470434	86471352	919	*	498.719	-0.00191484	0.178947	-0.0107006	0.991462	0.997236	Distal Intergenic	1	86426329	86428052	1724	1	71863	ENSMUST00000046004.5	44105	ENSMUSG00000036574	Tex44	testis expressed 44	482	453	595	581	393	NoDiff
ID_chr1_86471957_86472849	chr1	86471957	86472849	893	*	336.196	0.553927	0.18918	2.92804	0.00341102	0.0242104	Distal Intergenic	1	86426329	86428052	1724	1	71863	ENSMUST00000046004.5	45628	ENSMUSG00000036574	Tex44	testis expressed 44	448	443	306	286	221	NoDiff
ID_chr1_86479010_86479639	chr1	86479010	86479639	630	*	345.652	0.500886	0.183145	2.73491	0.00623972	0.0381276	Distal Intergenic	1	86526726	86530712	3987	1	19231	ENSMUST00000045897.14	-47087	ENSMUSG00000026238	Ptma	prothymosin alpha	398	378	431	350	198	NoDiff
ID_chr1_86487154_86488036	chr1	86487154	86488036	883	*	3972.24	0.264803	0.121481	2.17979	0.0292731	0.118066	Distal Intergenic	1	86526726	86530712	3987	1	19231	ENSMUST00000045897.14	-38690	ENSMUSG00000026238	Ptma	prothymosin alpha	4584	3864	4692	4100	2811	NoDiff
ID_chr1_86492361_86493143	chr1	86492361	86493143	783	*	311.475	-0.293854	0.205796	-1.42789	0.153323	0.36298	Distal Intergenic	1	86526726	86530712	3987	1	19231	ENSMUST00000045897.14	-33583	ENSMUSG00000026238	Ptma	prothymosin alpha	270	362	247	383	293	NoDiff
ID_chr1_86501346_86501900	chr1	86501346	86501900	555	*	615.003	0.681549	0.14997	4.54458	5.50459e-06	0.000137876	Distal Intergenic	1	86526726	86530712	3987	1	19231	ENSMUST00000045897.14	-24826	ENSMUSG00000026238	Ptma	prothymosin alpha	828	647	766	500	374	NoDiff
ID_chr1_86503500_86504807	chr1	86503500	86504807	1308	*	2522.22	0.0172229	0.105709	0.162927	0.870576	0.943403	Distal Intergenic	1	86526726	86530712	3987	1	19231	ENSMUST00000045897.14	-21919	ENSMUSG00000026238	Ptma	prothymosin alpha	2840	2632	2380	2988	1924	NoDiff
ID_chr1_86509453_86509893	chr1	86509453	86509893	441	*	497.156	0.180525	0.151456	1.19193	0.23329	0.468325	Distal Intergenic	1	86526726	86530712	3987	1	19231	ENSMUST00000045897.14	-16833	ENSMUSG00000026238	Ptma	prothymosin alpha	570	509	535	568	340	NoDiff
ID_chr1_86515992_86516331	chr1	86515992	86516331	340	*	44.8164	-0.101361	0.411655	-0.246228	0.805505	0.910951	Distal Intergenic	1	86526726	86530712	3987	1	19231	ENSMUST00000045897.14	-10395	ENSMUSG00000026238	Ptma	prothymosin alpha	38	57	39	61	32	NoDiff
ID_chr1_86525137_86526981	chr1	86525137	86526981	1845	*	7870.24	0.354964	0.115458	3.07441	0.00210922	0.016783	Promoter (<=1kb)	1	86526726	86530712	3987	1	19231	ENSMUST00000045897.14	0	ENSMUSG00000026238	Ptma	prothymosin alpha	9457	7800	9380	7904	5277	NoDiff
ID_chr1_86527980_86528422	chr1	86527980	86528422	443	*	1382.25	0.511586	0.129191	3.95992	7.49756e-05	0.00120685	Promoter (1-2kb)	1	86526807	86530209	3403	1	19231	ENSMUST00000188533.1	1173	ENSMUSG00000026238	Ptma	prothymosin alpha	1657	1497	1689	1333	832	NoDiff
ID_chr1_86530939_86532777	chr1	86530939	86532777	1839	*	2288.54	1.05166	0.463132	2.27077	0.023161	0.0995792	Downstream (<=300bp)	1	86526807	86530209	3403	1	19231	ENSMUST00000188533.1	4132	ENSMUSG00000026238	Ptma	prothymosin alpha	2355	2388	4033	1879	922	NoDiff
ID_chr1_86557698_86558300	chr1	86557698	86558300	603	*	127.168	1.71173	0.304339	5.62442	1.86134e-08	1.10475e-06	Intron (ENSMUST00000027444.14/18582, intron 1 of 4)	1	86543520	86582517	38998	2	18582	ENSMUST00000150653.1	24217	ENSMUSG00000026239	Pde6d	phosphodiesterase 6D, cGMP-specific, rod, delta	187	128	227	63	42	NoDiff
ID_chr1_86569618_86569914	chr1	86569618	86569914	297	*	32.7998	-0.042817	0.453327	-0.0944505	0.924751	0.968414	Intron (ENSMUST00000027444.14/18582, intron 1 of 4)	1	86543520	86582517	38998	2	18582	ENSMUST00000150653.1	12603	ENSMUSG00000026239	Pde6d	phosphodiesterase 6D, cGMP-specific, rod, delta	33	31	36	42	24	NoDiff
ID_chr1_86571296_86571928	chr1	86571296	86571928	633	*	74.1602	-0.00634194	0.311542	-0.0203566	0.983759	0.994236	Intron (ENSMUST00000027444.14/18582, intron 1 of 4)	1	86543520	86582517	38998	2	18582	ENSMUST00000150653.1	10589	ENSMUSG00000026239	Pde6d	phosphodiesterase 6D, cGMP-specific, rod, delta	84	82	64	93	54	NoDiff
ID_chr1_86582145_86583133	chr1	86582145	86583133	989	*	912.38	0.0233684	0.134976	0.17313	0.86255	0.939931	Promoter (<=1kb)	1	86542994	86582547	39554	2	18582	ENSMUST00000027444.14	0	ENSMUSG00000026239	Pde6d	phosphodiesterase 6D, cGMP-specific, rod, delta	938	944	949	1086	688	NoDiff
ID_chr1_86587058_86587373	chr1	86587058	86587373	316	*	107.774	-0.213393	0.273932	-0.779	0.435979	0.668753	Promoter (<=1kb)	1	86587100	86606500	19401	1	26895	ENSMUST00000027446.10	0	ENSMUSG00000026240	Cops7b	COP9 signalosome subunit 7B	129	110	77	128	99	NoDiff
ID_chr1_86643018_86643388	chr1	86643018	86643388	371	*	78.9038	-0.842841	0.318985	-2.64226	0.00823551	0.0467641	Distal Intergenic	1	86666291	86670571	4281	2	18159	ENSMUST00000027449.5	27183	ENSMUSG00000026241	Nppc	natriuretic peptide type C	70	47	68	106	98	NoDiff
ID_chr1_86669553_86670851	chr1	86669553	86670851	1299	*	137.076	-0.19698	0.242329	-0.812858	0.416299	0.652319	Promoter (<=1kb)	1	86666291	86670571	4281	2	18159	ENSMUST00000027449.5	0	ENSMUSG00000026241	Nppc	natriuretic peptide type C	141	150	110	170	119	NoDiff
ID_chr1_86703453_86704174	chr1	86703453	86704174	722	*	127.335	-0.345754	0.259095	-1.33447	0.18205	0.403906	Promoter (<=1kb)	1	86703808	86748331	44524	1	208718	ENSMUST00000188121.6	0	ENSMUSG00000053333	Dis3l2	DIS3 like 3'-5' exoribonuclease 2	113	141	100	160	122	NoDiff
ID_chr1_87028728_87029457	chr1	87028728	87029457	730	*	129.529	-1.00997	0.247585	-4.07926	4.51788e-05	0.000788321	Intron (ENSMUST00000168237.7/208718, intron 15 of 21)	1	87088780	87089805	1026	2	11650	ENSMUST00000190082.1	60348	ENSMUSG00000026246	Alppl2	alkaline phosphatase, placental-like 2	115	79	93	231	136	NoDiff
ID_chr1_87078316_87079392	chr1	87078316	87079392	1077	*	143.553	1.15386	0.247977	4.65309	3.27004e-06	8.83094e-05	Distal Intergenic	1	87088780	87089805	1026	2	11650	ENSMUST00000190082.1	10413	ENSMUSG00000026246	Alppl2	alkaline phosphatase, placental-like 2	226	156	190	94	67	NoDiff
ID_chr1_87098396_87098935	chr1	87098396	87098935	540	*	57.7163	0.00628229	0.346626	0.0181241	0.98554	0.994755	3' UTR	1	87098002	87101606	3605	2	76768	ENSMUST00000113270.2	2671	ENSMUSG00000079440	Alpi	alkaline phosphatase, intestinal	72	51	57	69	44	NoDiff
ID_chr1_87111910_87112244	chr1	87111910	87112244	335	*	37.722	-0.187793	0.44195	-0.424919	0.670896	0.833409	Distal Intergenic	1	87098002	87101606	3605	2	76768	ENSMUST00000113270.2	-10304	ENSMUSG00000079440	Alpi	alkaline phosphatase, intestinal	47	31	33	35	41	NoDiff
ID_chr1_87127304_87127680	chr1	87127304	87127680	377	*	34.5232	-1.86895	0.479899	-3.89446	9.84176e-05	0.00150978	Exon (ENSMUST00000044878.3/11648, exon 10 of 11)	1	87125008	87127912	2905	1	11648	ENSMUST00000044878.3	2296	ENSMUSG00000036500	Akp3	alkaline phosphatase 3, intestine, not Mn requiring	13	14	24	64	53	NoDiff
ID_chr1_87174202_87174752	chr1	87174202	87174752	551	*	47.8444	-0.247185	0.394524	-0.626541	0.53096	0.743955	Distal Intergenic	1	87183313	87188405	5093	1	69453	ENSMUST00000044533.8	-8561	ENSMUSG00000036480	Prss56	protease, serine 56	40	45	51	51	49	NoDiff
ID_chr1_87175726_87176195	chr1	87175726	87176195	470	*	67.6225	-0.321041	0.323024	-0.99386	0.320291	0.563482	Distal Intergenic	1	87183313	87188405	5093	1	69453	ENSMUST00000044533.8	-7118	ENSMUSG00000036480	Prss56	protease, serine 56	81	56	55	89	61	NoDiff
ID_chr1_87184688_87185224	chr1	87184688	87185224	537	*	59.5974	-0.0843246	0.351303	-0.240034	0.810304	0.913301	Promoter (1-2kb)	1	87183313	87188405	5093	1	69453	ENSMUST00000044533.8	1375	ENSMUSG00000036480	Prss56	protease, serine 56	73	60	49	84	40	NoDiff
ID_chr1_87186917_87187248	chr1	87186917	87187248	332	*	43.0078	-0.175402	0.413173	-0.424524	0.671184	0.833572	Exon (ENSMUST00000044533.8/69453, exon 10 of 13)	1	87190607	87191766	1160	1	11447	ENSMUST00000189970.1	-3359	ENSMUSG00000026251	Chrnd	cholinergic receptor, nicotinic, delta polypeptide	52	37	39	67	27	NoDiff
ID_chr1_87213406_87214597	chr1	87213406	87214597	1192	*	804.899	0.0803732	0.147781	0.543865	0.586534	0.780539	Promoter (<=1kb)	1	87213914	87226607	12694	1	26987	ENSMUST00000113232.7	0	ENSMUSG00000026254	Eif4e2	eukaryotic translation initiation factor 4E member 2	922	718	903	856	648	NoDiff
ID_chr1_87245954_87246631	chr1	87245954	87246631	678	*	61.1297	-0.382339	0.345072	-1.108	0.267863	0.508267	Distal Intergenic	1	87264363	87310836	46474	1	98363	ENSMUST00000118687.7	-17732	ENSMUSG00000026255	Efhd1	EF hand domain containing 1	60	49	59	70	65	NoDiff
ID_chr1_87258360_87258930	chr1	87258360	87258930	571	*	66.398	-0.150976	0.326502	-0.462404	0.643792	0.816174	Distal Intergenic	1	87264363	87310836	46474	1	98363	ENSMUST00000118687.7	-5433	ENSMUSG00000026255	Efhd1	EF hand domain containing 1	75	63	59	72	63	NoDiff
ID_chr1_87264244_87265101	chr1	87264244	87265101	858	*	74.0278	-0.224526	0.314571	-0.713753	0.47538	0.701621	Promoter (<=1kb)	1	87264363	87310836	46474	1	98363	ENSMUST00000118687.7	0	ENSMUSG00000026255	Efhd1	EF hand domain containing 1	91	70	56	100	60	NoDiff
ID_chr1_87281768_87282588	chr1	87281768	87282588	821	*	70.6372	-0.0312199	0.346927	-0.0899898	0.928295	0.96997	Intron (ENSMUST00000118687.7/98363, intron 1 of 4)	1	87264363	87310839	46477	1	98363	ENSMUST00000027472.6	17405	ENSMUSG00000026255	Efhd1	EF hand domain containing 1	70	94	52	74	63	NoDiff
ID_chr1_87326587_87327786	chr1	87326587	87327786	1200	*	762.73	-0.0772413	0.130127	-0.593583	0.552791	0.758583	Promoter (<=1kb)	1	87326998	87355722	28725	1	227331	ENSMUST00000174846.7	0	ENSMUSG00000048000	Gigyf2	GRB10 interacting GYF protein 2	867	718	729	882	645	NoDiff
ID_chr1_87461122_87461604	chr1	87461122	87461604	483	*	38.5814	0.428655	0.487752	0.878837	0.379489	0.621027	Distal Intergenic	1	87470271	87475482	5212	1	73234	ENSMUST00000027476.5	-8667	ENSMUSG00000026258	Snorc	secondary ossification center associated regulator of chondrocyte maturation	28	37	65	40	23	NoDiff
ID_chr1_87466678_87467546	chr1	87466678	87467546	869	*	63.1105	-0.20242	0.388185	-0.521453	0.602051	0.790319	Distal Intergenic	1	87470271	87475482	5212	1	73234	ENSMUST00000027476.5	-2725	ENSMUSG00000026258	Snorc	secondary ossification center associated regulator of chondrocyte maturation	39	66	75	68	62	NoDiff
ID_chr1_87607465_87608650	chr1	87607465	87608650	1186	*	280.425	-0.541055	0.182132	-2.97067	0.00297146	0.0219078	Distal Intergenic	1	87620312	87720507	100196	1	16331	ENSMUST00000169754.7	-11662	ENSMUSG00000026288	Inpp5d	inositol polyphosphate-5-phosphatase D	279	245	212	368	296	NoDiff
ID_chr1_87619986_87620924	chr1	87619986	87620924	939	*	467.664	-0.0120113	0.156529	-0.0767356	0.938834	0.974809	Promoter (<=1kb)	1	87620312	87720507	100196	1	16331	ENSMUST00000169754.7	0	ENSMUSG00000026288	Inpp5d	inositol polyphosphate-5-phosphatase D	560	487	402	517	392	NoDiff
ID_chr1_87621203_87621911	chr1	87621203	87621911	709	*	252.285	-0.18125	0.199447	-0.90876	0.363477	0.606692	Promoter (<=1kb)	1	87621674	87667916	46243	1	16331	ENSMUST00000163576.1	0	ENSMUSG00000026288	Inpp5d	inositol polyphosphate-5-phosphatase D	261	278	202	292	231	NoDiff
ID_chr1_87625313_87625660	chr1	87625313	87625660	348	*	189.024	-0.038203	0.214393	-0.178191	0.858573	0.93828	Intron (ENSMUST00000169754.7/16331, intron 1 of 26)	1	87621674	87667916	46243	1	16331	ENSMUST00000163576.1	3639	ENSMUSG00000026288	Inpp5d	inositol polyphosphate-5-phosphatase D	225	160	196	234	144	NoDiff
ID_chr1_87626328_87626910	chr1	87626328	87626910	583	*	626.988	0.219815	0.158983	1.38263	0.166778	0.382096	Intron (ENSMUST00000169754.7/16331, intron 1 of 26)	1	87621674	87667916	46243	1	16331	ENSMUST00000163576.1	4654	ENSMUSG00000026288	Inpp5d	inositol polyphosphate-5-phosphatase D	814	725	533	706	421	NoDiff
ID_chr1_87637130_87637861	chr1	87637130	87637861	732	*	383.234	-0.222056	0.171413	-1.29545	0.195167	0.421246	Intron (ENSMUST00000169754.7/16331, intron 2 of 26)	1	87621674	87667916	46243	1	16331	ENSMUST00000163576.1	15456	ENSMUSG00000026288	Inpp5d	inositol polyphosphate-5-phosphatase D	384	333	391	451	356	NoDiff
ID_chr1_87640104_87640804	chr1	87640104	87640804	701	*	802.902	-0.0241512	0.15926	-0.151647	0.879466	0.947505	Intron (ENSMUST00000169754.7/16331, intron 2 of 26)	1	87621674	87667916	46243	1	16331	ENSMUST00000163576.1	18430	ENSMUSG00000026288	Inpp5d	inositol polyphosphate-5-phosphatase D	916	933	628	890	677	NoDiff
ID_chr1_87650359_87651159	chr1	87650359	87651159	801	*	537.058	0.279922	0.155308	1.80237	0.0714879	0.220474	Intron (ENSMUST00000169754.7/16331, intron 2 of 26)	1	87676239	87720502	44264	1	16331	ENSMUST00000167032.1	-25080	ENSMUSG00000026288	Inpp5d	inositol polyphosphate-5-phosphatase D	697	622	480	566	367	NoDiff
ID_chr1_87657908_87658609	chr1	87657908	87658609	702	*	128.781	-0.215983	0.244762	-0.882423	0.377548	0.619356	Intron (ENSMUST00000169754.7/16331, intron 2 of 26)	1	87676239	87720502	44264	1	16331	ENSMUST00000167032.1	-17630	ENSMUSG00000026288	Inpp5d	inositol polyphosphate-5-phosphatase D	122	133	118	163	111	NoDiff
ID_chr1_87659100_87660065	chr1	87659100	87660065	966	*	304.929	-0.865995	0.172804	-5.01144	5.40254e-07	1.9682e-05	Intron (ENSMUST00000169754.7/16331, intron 2 of 26)	1	87676239	87720502	44264	1	16331	ENSMUST00000167032.1	-16174	ENSMUSG00000026288	Inpp5d	inositol polyphosphate-5-phosphatase D	273	211	228	475	338	NoDiff
ID_chr1_87689889_87690292	chr1	87689889	87690292	404	*	26.6251	-2.09483	0.553378	-3.78552	0.000153385	0.00216488	Intron (ENSMUST00000169754.7/16331, intron 9 of 26)	1	87676239	87720502	44264	1	16331	ENSMUST00000170300.7	13650	ENSMUSG00000026288	Inpp5d	inositol polyphosphate-5-phosphatase D	8	9	18	51	43	NoDiff
ID_chr1_87712075_87712821	chr1	87712075	87712821	747	*	104.715	0.67104	0.286505	2.34216	0.0191725	0.0867658	Exon (ENSMUST00000169754.7/16331, exon 23 of 27)	1	87709341	87712159	2819	1	16331	ENSMUST00000163548.1	2734	ENSMUSG00000026288	Inpp5d	inositol polyphosphate-5-phosphatase D	127	112	139	76	71	NoDiff
ID_chr1_87755572_87756414	chr1	87755572	87756414	843	*	885.738	0.0257446	0.125245	0.205553	0.83714	0.927738	Promoter (<=1kb)	1	87755870	87771398	15529	1	77040	ENSMUST00000144047.7	0	ENSMUSG00000026289	Atg16l1	autophagy related 16-like 1 (S. cerevisiae)	989	883	889	1041	676	NoDiff
ID_chr1_87765848_87766481	chr1	87765848	87766481	634	*	97.6445	-0.0642299	0.324578	-0.197888	0.843133	0.930224	Promoter (<=1kb)	1	87766901	87775142	8242	1	77040	ENSMUST00000129431.1	-420	ENSMUSG00000026289	Atg16l1	autophagy related 16-like 1 (S. cerevisiae)	143	85	73	86	101	NoDiff
ID_chr1_87770469_87770863	chr1	87770469	87770863	395	*	77.1378	0.337546	0.339424	0.994466	0.319996	0.563334	Intron (ENSMUST00000144047.7/77040, intron 5 of 5)	1	87766901	87775142	8242	1	77040	ENSMUST00000129431.1	3568	ENSMUSG00000026289	Atg16l1	autophagy related 16-like 1 (S. cerevisiae)	112	56	94	70	58	NoDiff
ID_chr1_87813655_87814020	chr1	87813655	87814020	366	*	54.5397	0.50392	0.365969	1.37695	0.168528	0.384603	Promoter (1-2kb)	1	87812164	87824459	12296	1	20215	ENSMUST00000144334.7	1491	ENSMUSG00000056055	Sag	S-antigen, retina and pineal gland (arrestin)	69	72	51	54	32	NoDiff
ID_chr1_87822325_87822867	chr1	87822325	87822867	543	*	23.3006	-0.0213468	0.53873	-0.0396243	0.968393	0.987918	Promoter (1-2kb)	1	87820707	87824469	3763	1	20215	ENSMUST00000136708.1	1618	ENSMUSG00000056055	Sag	S-antigen, retina and pineal gland (arrestin)	21	22	28	28	18	NoDiff
ID_chr1_87828185_87828825	chr1	87828185	87828825	641	*	407.388	-0.572237	0.164644	-3.47561	0.000509694	0.00553949	Promoter (1-2kb)	1	87826488	87835414	8927	1	20215	ENSMUST00000145385.1	1697	ENSMUSG00000056055	Sag	S-antigen, retina and pineal gland (arrestin)	383	370	303	541	434	NoDiff
ID_chr1_87829656_87830212	chr1	87829656	87830212	557	*	268.755	-0.0516046	0.184284	-0.280027	0.779457	0.896999	Intron (ENSMUST00000155393.7/20215, intron 10 of 11)	1	87826488	87835414	8927	1	20215	ENSMUST00000145385.1	3168	ENSMUSG00000056055	Sag	S-antigen, retina and pineal gland (arrestin)	322	272	231	336	205	NoDiff
ID_chr1_87846809_87847499	chr1	87846809	87847499	691	*	235.922	-0.792538	0.196594	-4.03134	5.54597e-05	0.000939313	Distal Intergenic	1	87853287	87944490	91204	1	227333	ENSMUST00000027517.13	-5788	ENSMUSG00000070738	Dgkd	diacylglycerol kinase, delta	220	164	182	334	273	NoDiff
ID_chr1_87849181_87849778	chr1	87849181	87849778	598	*	177.262	0.931405	0.225715	4.12646	3.6839e-05	0.000666237	Distal Intergenic	1	87853287	87944490	91204	1	227333	ENSMUST00000027517.13	-3509	ENSMUSG00000070738	Dgkd	diacylglycerol kinase, delta	263	238	180	129	94	NoDiff
ID_chr1_87852867_87853463	chr1	87852867	87853463	597	*	269.96	0.0642119	0.1847	0.347655	0.7281	0.867957	Promoter (<=1kb)	1	87853287	87944490	91204	1	227333	ENSMUST00000027517.13	0	ENSMUSG00000070738	Dgkd	diacylglycerol kinase, delta	338	247	270	319	198	NoDiff
ID_chr1_87873090_87873578	chr1	87873090	87873578	489	*	69.4199	0.290411	0.343663	0.845046	0.398085	0.637102	Intron (ENSMUST00000027517.13/227333, intron 1 of 29)	1	87880435	87915744	35310	1	227333	ENSMUST00000190243.1	-6857	ENSMUSG00000070738	Dgkd	diacylglycerol kinase, delta	65	95	70	77	44	NoDiff
ID_chr1_87900853_87901521	chr1	87900853	87901521	669	*	536.955	0.0218694	0.155851	0.140323	0.888405	0.951948	Intron (ENSMUST00000027517.13/227333, intron 3 of 29)	1	87917898	87921971	4074	1	227333	ENSMUST00000191589.1	-16377	ENSMUSG00000070738	Dgkd	diacylglycerol kinase, delta	598	606	469	583	445	NoDiff
ID_chr1_87935007_87935773	chr1	87935007	87935773	767	*	101.157	-0.446664	0.294992	-1.51416	0.129986	0.326824	Promoter (<=1kb)	1	87935283	87940265	4983	1	227333	ENSMUST00000189726.1	0	ENSMUSG00000070738	Dgkd	diacylglycerol kinase, delta	127	84	66	122	108	NoDiff
ID_chr1_87946383_87946967	chr1	87946383	87946967	585	*	50.2813	-0.0963959	0.372102	-0.259058	0.795591	0.905615	3' UTR	1	87949699	87951673	1975	2	227334	ENSMUST00000186670.1	4706	ENSMUSG00000005501	Usp40	ubiquitin specific peptidase 40	66	45	42	60	42	NoDiff
ID_chr1_87947674_87948070	chr1	87947674	87948070	397	*	65.7295	-0.79249	0.339585	-2.33371	0.0196111	0.0882353	3' UTR	1	87949699	87951673	1975	2	227334	ENSMUST00000186670.1	3603	ENSMUSG00000005501	Usp40	ubiquitin specific peptidase 40	59	42	56	86	81	NoDiff
ID_chr1_87959837_87960690	chr1	87959837	87960690	854	*	98.2164	-0.339425	0.287626	-1.18009	0.237965	0.474408	3' UTR	1	87949699	87951673	1975	2	227334	ENSMUST00000186670.1	-8164	ENSMUSG00000005501	Usp40	ubiquitin specific peptidase 40	91	93	89	106	106	NoDiff
ID_chr1_87961324_87961967	chr1	87961324	87961967	644	*	159.058	0.737995	0.253916	2.90645	0.00365553	0.025527	Intron (ENSMUST00000189409.6/227334, intron 5 of 12)	1	87949699	87951673	1975	2	227334	ENSMUST00000186670.1	-9651	ENSMUSG00000005501	Usp40	ubiquitin specific peptidase 40	212	158	214	108	107	NoDiff
ID_chr1_88007945_88008627	chr1	88007945	88008627	683	*	94.4596	-0.475177	0.28388	-1.67386	0.0941574	0.265025	Promoter (<=1kb)	1	87945121	88008551	63431	2	227334	ENSMUST00000040783.10	0	ENSMUSG00000005501	Usp40	ubiquitin specific peptidase 40	80	83	88	120	98	NoDiff
ID_chr1_88094113_88095314	chr1	88094113	88095314	1202	*	483.801	-0.0978446	0.156103	-0.626797	0.530793	0.743841	Promoter (<=1kb)	1	88095062	88216357	121296	1	394432	ENSMUST00000150634.7	0	ENSMUSG00000090124	Ugt1a7c	UDP glucuronosyltransferase 1 family, polypeptide A7C	527	518	413	555	419	NoDiff
ID_chr1_88102905_88103551	chr1	88102905	88103551	647	*	191.255	0.384541	0.23945	1.60593	0.108288	0.290073	Promoter (<=1kb)	1	88103252	88219003	115752	1	394435	ENSMUST00000113138.7	0	ENSMUSG00000090145	Ugt1a6b	UDP glucuronosyltransferase 1 family, polypeptide A6B	258	224	177	231	97	NoDiff
ID_chr1_88134027_88135145	chr1	88134027	88135145	1119	*	256.885	0.412635	0.194372	2.12292	0.0337606	0.130856	Promoter (<=1kb)	1	88134809	88218997	84189	1	94284	ENSMUST00000113134.7	0	ENSMUSG00000054545	Ugt1a6a	UDP glucuronosyltransferase 1 family, polypeptide A6A	347	259	282	276	150	NoDiff
ID_chr1_88144128_88144526	chr1	88144128	88144526	399	*	48.5464	0.376361	0.413294	0.910637	0.362487	0.605713	Intron (ENSMUST00000138182.7/394430, intron 1 of 3)	1	88138378	88218997	80620	1	94284	ENSMUST00000014263.5	5750	ENSMUSG00000054545	Ugt1a6a	UDP glucuronosyltransferase 1 family, polypeptide A6A	49	47	67	36	41	NoDiff
ID_chr1_88205456_88205921	chr1	88205456	88205921	466	*	63.1311	-0.340972	0.353702	-0.964008	0.335042	0.578495	Promoter (<=1kb)	1	88204732	88205782	1051	2	15504	ENSMUST00000119972.3	0	ENSMUSG00000081984	Dnajb3	DnaJ heat shock protein family (Hsp40) member B3	76	52	51	104	43	NoDiff
ID_chr1_88227011_88227691	chr1	88227011	88227691	681	*	142.466	-0.374412	0.248352	-1.50759	0.131661	0.329674	Promoter (<=1kb)	1	88227020	88262289	35270	1	100040766	ENSMUST00000061013.12	0	ENSMUSG00000079429	Mroh2a	maestro heat-like repeat family member 2A	127	114	151	202	123	NoDiff
ID_chr1_88253103_88253700	chr1	88253103	88253700	598	*	154.635	-0.70546	0.225097	-3.13402	0.00172427	0.0143538	Intron (ENSMUST00000061013.12/100040766, intron 32 of 42)	1	88257758	88260169	2412	1	100040766	ENSMUST00000135948.1	-4058	ENSMUSG00000079429	Mroh2a	maestro heat-like repeat family member 2A	127	126	128	238	156	NoDiff
ID_chr1_88259222_88259611	chr1	88259222	88259611	390	*	165.112	-0.382237	0.228649	-1.67172	0.0945792	0.265838	Promoter (1-2kb)	1	88257758	88260169	2412	1	100040766	ENSMUST00000135948.1	1464	ENSMUSG00000079429	Mroh2a	maestro heat-like repeat family member 2A	147	138	168	222	152	NoDiff
ID_chr1_88260240_88261112	chr1	88260240	88261112	873	*	297.125	-0.678964	0.205493	-3.30408	0.000952902	0.00905135	3' UTR	1	88257758	88260169	2412	1	100040766	ENSMUST00000135948.1	2482	ENSMUSG00000079429	Mroh2a	maestro heat-like repeat family member 2A	209	243	281	446	302	NoDiff
ID_chr1_88262297_88262569	chr1	88262297	88262569	273	*	179.751	-1.24679	0.241103	-5.17116	2.3264e-07	9.6297e-06	3' UTR	1	88257758	88260169	2412	1	100040766	ENSMUST00000135948.1	4539	ENSMUSG00000079429	Mroh2a	maestro heat-like repeat family member 2A	123	102	132	261	258	NoDiff
ID_chr1_88276904_88277850	chr1	88276904	88277850	947	*	5668.16	0.280187	0.110131	2.54413	0.010955	0.0577594	Promoter (<=1kb)	1	88277661	88308073	30413	1	171382	ENSMUST00000148138.7	0	ENSMUSG00000036251	Trpm8	transient receptor potential cation channel, subfamily M, member 8	6731	5671	6452	6015	3844	NoDiff
ID_chr1_88284670_88285298	chr1	88284670	88285298	629	*	126.871	-1.0232	0.247412	-4.13562	3.53999e-05	0.000645602	Intron (ENSMUST00000148138.7/171382, intron 1 of 5)	1	88277661	88308073	30413	1	171382	ENSMUST00000148138.7	7009	ENSMUSG00000036251	Trpm8	transient receptor potential cation channel, subfamily M, member 8	96	83	98	202	151	NoDiff
ID_chr1_88287468_88288001	chr1	88287468	88288001	534	*	137.316	-0.166921	0.264793	-0.630385	0.528443	0.741932	Intron (ENSMUST00000148138.7/171382, intron 1 of 5)	1	88277661	88308073	30413	1	171382	ENSMUST00000148138.7	9807	ENSMUSG00000036251	Trpm8	transient receptor potential cation channel, subfamily M, member 8	122	114	165	169	117	NoDiff
ID_chr1_88474509_88475078	chr1	88474509	88475078	570	*	189.927	-1.13772	0.254113	-4.47721	7.56244e-06	0.000179141	Distal Intergenic	1	88499871	88510066	10196	2	14659	ENSMUST00000067625.8	34988	ENSMUSG00000062310	Glrp1	glutamine repeat protein 1	160	113	125	237	286	NoDiff
ID_chr1_88475542_88475803	chr1	88475542	88475803	262	*	56.0662	-1.27141	0.42056	-3.02313	0.00250174	0.0191921	Distal Intergenic	1	88499871	88510066	10196	2	14659	ENSMUST00000067625.8	34263	ENSMUSG00000062310	Glrp1	glutamine repeat protein 1	48	47	17	78	84	NoDiff
ID_chr1_88482276_88483201	chr1	88482276	88483201	926	*	285.978	1.54442	0.20273	7.61808	2.57484e-14	7.58489e-12	Distal Intergenic	1	88499871	88510066	10196	2	14659	ENSMUST00000067625.8	26865	ENSMUSG00000062310	Glrp1	glutamine repeat protein 1	478	322	405	144	113	NoDiff
ID_chr1_88491876_88492344	chr1	88491876	88492344	469	*	39.8837	0.510027	0.451486	1.12966	0.258619	0.49793	Distal Intergenic	1	88499871	88510066	10196	2	14659	ENSMUST00000067625.8	17722	ENSMUSG00000062310	Glrp1	glutamine repeat protein 1	46	31	62	37	25	NoDiff
ID_chr1_88509747_88510297	chr1	88509747	88510297	551	*	118.214	-0.544752	0.25256	-2.15692	0.0310117	0.123195	Promoter (<=1kb)	1	88499871	88510066	10196	2	14659	ENSMUST00000067625.8	0	ENSMUSG00000062310	Glrp1	glutamine repeat protein 1	121	96	93	154	126	NoDiff
ID_chr1_88553365_88554251	chr1	88553365	88554251	887	*	192.889	0.723374	0.206557	3.50206	0.000461681	0.00513863	Promoter (1-2kb)	1	88551517	88562167	10651	1	100503197	ENSMUST00000189394.1	1848	ENSMUSG00000100798	Gm19589	predicted gene, 19589	269	225	217	162	109	NoDiff
ID_chr1_88567167_88567768	chr1	88567167	88567768	602	*	132.147	0.311778	0.247871	1.25782	0.208456	0.438174	Distal Intergenic	1	88551517	88562167	10651	1	100503197	ENSMUST00000189394.1	15650	ENSMUSG00000100798	Gm19589	predicted gene, 19589	181	128	138	147	82	NoDiff
ID_chr1_88575932_88576647	chr1	88575932	88576647	716	*	65.1504	0.0341168	0.338693	0.100731	0.919764	0.966292	Distal Intergenic	1	88551517	88562167	10651	1	100503197	ENSMUST00000189394.1	24415	ENSMUSG00000100798	Gm19589	predicted gene, 19589	67	63	72	63	59	NoDiff
ID_chr1_88587032_88587947	chr1	88587032	88587947	916	*	1428.93	-0.13226	0.114888	-1.15121	0.249645	0.48789	Distal Intergenic	1	88551517	88562167	10651	1	100503197	ENSMUST00000189394.1	35515	ENSMUSG00000100798	Gm19589	predicted gene, 19589	1533	1448	1281	1734	1204	NoDiff
ID_chr1_88595322_88596361	chr1	88595322	88596361	1040	*	83.0802	-0.258415	0.316736	-0.815869	0.414575	0.650932	Distal Intergenic	1	88551517	88562167	10651	1	100503197	ENSMUST00000189394.1	43805	ENSMUSG00000100798	Gm19589	predicted gene, 19589	91	61	86	87	87	NoDiff
ID_chr1_88654714_88655534	chr1	88654714	88655534	821	*	515.057	0.0150299	0.17633	0.0852373	0.932073	0.972119	Exon (ENSMUST00000194311.1/ENSMUST00000194311.1, exon 1 of 1)	1	88698225	88702221	3997	2	320982	ENSMUST00000159814.1	46687	ENSMUSG00000049866	Arl4c	ADP-ribosylation factor-like 4C	655	574	387	623	385	NoDiff
ID_chr1_88701840_88702708	chr1	88701840	88702708	869	*	758.445	-0.169037	0.161348	-1.04765	0.294799	0.537622	Promoter (<=1kb)	1	88698225	88702221	3997	2	320982	ENSMUST00000159814.1	0	ENSMUSG00000049866	Arl4c	ADP-ribosylation factor-like 4C	857	834	557	899	673	NoDiff
ID_chr1_89015536_89016111	chr1	89015536	89016111	576	*	64.1225	-0.357028	0.370596	-0.963388	0.335353	0.578782	Promoter (<=1kb)	1	89016113	89022210	6098	1	73475	ENSMUST00000186180.1	-2	ENSMUSG00000099378	1700067G17Rik	RIKEN cDNA 1700067G17 gene	40	64	71	83	60	NoDiff
ID_chr1_89069558_89070418	chr1	89069558	89070418	861	*	1917.74	0.0441166	0.119734	0.368456	0.712534	0.858619	Promoter (<=1kb)	1	89070415	89155068	84654	1	98402	ENSMUST00000066279.10	0	ENSMUSG00000036206	Sh3bp4	SH3-domain binding protein 4	2155	1838	2009	2038	1590	NoDiff
ID_chr1_89078687_89079379	chr1	89078687	89079379	693	*	103.667	0.627396	0.286411	2.19055	0.0284847	0.115697	Intron (ENSMUST00000066279.10/98402, intron 1 of 5)	1	89070453	89112860	42408	1	98402	ENSMUST00000123745.1	8234	ENSMUSG00000036206	Sh3bp4	SH3-domain binding protein 4	141	142	92	85	66	NoDiff
ID_chr1_89089945_89090620	chr1	89089945	89090620	676	*	63.3012	-0.000444467	0.341474	-0.00130161	0.998961	0.999565	Intron (ENSMUST00000066279.10/98402, intron 1 of 5)	1	89070453	89112860	42408	1	98402	ENSMUST00000123745.1	19492	ENSMUSG00000036206	Sh3bp4	SH3-domain binding protein 4	67	69	59	61	59	NoDiff
ID_chr1_89108525_89108892	chr1	89108525	89108892	368	*	48.3649	0.185655	0.377909	0.491269	0.623236	0.803558	Intron (ENSMUST00000066279.10/98402, intron 2 of 5)	1	89070453	89112860	42408	1	98402	ENSMUST00000123745.1	38072	ENSMUSG00000036206	Sh3bp4	SH3-domain binding protein 4	63	44	51	51	36	NoDiff
ID_chr1_89183419_89183805	chr1	89183419	89183805	387	*	64.441	-0.313248	0.358135	-0.874663	0.381757	0.62268	Distal Intergenic	1	89070453	89112860	42408	1	98402	ENSMUST00000123745.1	112966	ENSMUSG00000036206	Sh3bp4	SH3-domain binding protein 4	59	47	74	70	68	NoDiff
ID_chr1_89234908_89235726	chr1	89234908	89235726	819	*	214.159	-0.0705723	0.195697	-0.36062	0.718383	0.862219	Distal Intergenic	1	89070453	89112860	42408	1	98402	ENSMUST00000123745.1	164455	ENSMUSG00000036206	Sh3bp4	SH3-domain binding protein 4	226	213	210	259	172	NoDiff
ID_chr1_89252441_89252870	chr1	89252441	89252870	430	*	74.5026	-0.372402	0.318453	-1.16941	0.242238	0.479246	Distal Intergenic	1	89360342	89406133	45792	2	77331	ENSMUST00000186258.1	153263	ENSMUSG00000099938	C030007H22Rik	RIKEN cDNA C030007H22 gene	67	82	57	106	64	NoDiff
ID_chr1_89302367_89303119	chr1	89302367	89303119	753	*	144.283	-0.170739	0.255968	-0.667033	0.504751	0.723352	Exon (ENSMUST00000190308.1/ENSMUST00000190308.1, exon 3 of 3)	1	89360342	89406133	45792	2	77331	ENSMUST00000186258.1	103014	ENSMUSG00000099938	C030007H22Rik	RIKEN cDNA C030007H22 gene	184	138	109	210	101	NoDiff
ID_chr1_89454470_89454889	chr1	89454470	89454889	420	*	127.651	0.0501762	0.262704	0.190999	0.848526	0.933002	Promoter (<=1kb)	1	89454806	89897617	442812	1	347722	ENSMUST00000027521.14	0	ENSMUSG00000055013	Agap1	ArfGAP with GTPase domain, ankyrin repeat and PH domain 1	163	120	119	117	119	NoDiff
ID_chr1_89455500_89456003	chr1	89455500	89456003	504	*	54.14	-0.0262333	0.368344	-0.0712194	0.943223	0.97662	Promoter (<=1kb)	1	89454874	89890001	435128	1	347722	ENSMUST00000190096.6	626	ENSMUSG00000055013	Agap1	ArfGAP with GTPase domain, ankyrin repeat and PH domain 1	58	44	64	68	40	NoDiff
ID_chr1_89543425_89543685	chr1	89543425	89543685	261	*	33.3404	1.18022	0.475897	2.48	0.0131382	0.0659328	Intron (ENSMUST00000027521.14/347722, intron 1 of 17)	1	89580236	89895277	315042	1	347722	ENSMUST00000074945.7	-36551	ENSMUSG00000055013	Agap1	ArfGAP with GTPase domain, ankyrin repeat and PH domain 1	45	41	46	18	18	NoDiff
ID_chr1_89552395_89552966	chr1	89552395	89552966	572	*	173.644	1.34388	0.234493	5.731	9.98418e-09	6.45223e-07	Intron (ENSMUST00000027521.14/347722, intron 1 of 17)	1	89580236	89895277	315042	1	347722	ENSMUST00000074945.7	-27270	ENSMUSG00000055013	Agap1	ArfGAP with GTPase domain, ankyrin repeat and PH domain 1	262	197	250	100	75	NoDiff
ID_chr1_89555475_89555983	chr1	89555475	89555983	509	*	88.3671	-1.08421	0.284077	-3.81662	0.000135295	0.00195672	Intron (ENSMUST00000027521.14/347722, intron 1 of 17)	1	89580236	89895277	315042	1	347722	ENSMUST00000074945.7	-24253	ENSMUSG00000055013	Agap1	ArfGAP with GTPase domain, ankyrin repeat and PH domain 1	67	66	56	152	101	NoDiff
ID_chr1_89563393_89563824	chr1	89563393	89563824	432	*	71.2521	0.204546	0.341268	0.59937	0.548926	0.756327	Exon (ENSMUST00000157746.1/ENSMUST00000157746.1, exon 1 of 1)	1	89580236	89895277	315042	1	347722	ENSMUST00000074945.7	-16412	ENSMUSG00000055013	Agap1	ArfGAP with GTPase domain, ankyrin repeat and PH domain 1	84	55	93	71	55	NoDiff
ID_chr1_89575080_89575875	chr1	89575080	89575875	796	*	276.523	-0.584205	0.196037	-2.98007	0.00288183	0.0213738	Intron (ENSMUST00000027521.14/347722, intron 1 of 17)	1	89580236	89895277	315042	1	347722	ENSMUST00000074945.7	-4361	ENSMUSG00000055013	Agap1	ArfGAP with GTPase domain, ankyrin repeat and PH domain 1	280	254	183	366	298	NoDiff
ID_chr1_89577058_89577304	chr1	89577058	89577304	247	*	88.3729	-0.335044	0.293308	-1.1423	0.253331	0.491997	Intron (ENSMUST00000027521.14/347722, intron 1 of 17)	1	89580236	89895277	315042	1	347722	ENSMUST00000074945.7	-2932	ENSMUSG00000055013	Agap1	ArfGAP with GTPase domain, ankyrin repeat and PH domain 1	79	89	78	104	89	NoDiff
ID_chr1_89581158_89581448	chr1	89581158	89581448	291	*	44.497	-0.874792	0.432086	-2.02458	0.0429105	0.155228	Promoter (<=1kb)	1	89580236	89895277	315042	1	347722	ENSMUST00000074945.7	922	ENSMUSG00000055013	Agap1	ArfGAP with GTPase domain, ankyrin repeat and PH domain 1	48	40	17	69	50	NoDiff
ID_chr1_89602744_89603266	chr1	89602744	89603266	523	*	376.159	-0.45671	0.183016	-2.49547	0.0125792	0.0639166	Intron (ENSMUST00000027521.14/347722, intron 1 of 17)	1	89580236	89895277	315042	1	347722	ENSMUST00000074945.7	22508	ENSMUSG00000055013	Agap1	ArfGAP with GTPase domain, ankyrin repeat and PH domain 1	449	276	299	494	375	NoDiff
ID_chr1_89609795_89610493	chr1	89609795	89610493	699	*	125.675	-0.580207	0.255866	-2.26762	0.0233521	0.100159	Exon (ENSMUST00000074945.7/347722, exon 4 of 18)	1	89580236	89895277	315042	1	347722	ENSMUST00000074945.7	29559	ENSMUSG00000055013	Agap1	ArfGAP with GTPase domain, ankyrin repeat and PH domain 1	109	126	89	172	131	NoDiff
ID_chr1_89613282_89613635	chr1	89613282	89613635	354	*	90.972	-0.530558	0.313223	-1.69387	0.0902907	0.257829	Intron (ENSMUST00000027521.14/347722, intron 3 of 17)	1	89580236	89895277	315042	1	347722	ENSMUST00000074945.7	33046	ENSMUSG00000055013	Agap1	ArfGAP with GTPase domain, ankyrin repeat and PH domain 1	99	91	51	113	100	NoDiff
ID_chr1_89643870_89644450	chr1	89643870	89644450	581	*	166.784	-0.302177	0.215047	-1.40517	0.159972	0.372535	Intron (ENSMUST00000027521.14/347722, intron 6 of 17)	1	89681085	89683888	2804	2	74403	ENSMUST00000187011.1	39438	NA	4933400F21Rik	RIKEN cDNA 4933400F21 gene	178	146	149	211	154	NoDiff
ID_chr1_89786724_89787141	chr1	89786724	89787141	418	*	68.5253	0.426572	0.326239	1.30754	0.191028	0.41576	Intron (ENSMUST00000027521.14/347722, intron 12 of 17)	1	89789163	89834588	45426	1	347722	ENSMUST00000212924.1	-2022	ENSMUSG00000055013	Agap1	ArfGAP with GTPase domain, ankyrin repeat and PH domain 1	87	72	78	74	39	NoDiff
ID_chr1_89898973_89899486	chr1	89898973	89899486	514	*	134.6	-0.507186	0.244806	-2.07178	0.0382856	0.143064	Distal Intergenic	1	89927956	89931179	3224	2	14472	ENSMUST00000036954.8	31693	ENSMUSG00000034486	Gbx2	gastrulation brain homeobox 2	149	112	98	174	141	NoDiff
ID_chr1_89902151_89902538	chr1	89902151	89902538	388	*	199.326	0.0464819	0.207604	0.223897	0.822837	0.920211	Distal Intergenic	1	89927956	89931179	3224	2	14472	ENSMUST00000036954.8	28641	ENSMUSG00000034486	Gbx2	gastrulation brain homeobox 2	216	222	187	243	143	NoDiff
ID_chr1_89927077_89927661	chr1	89927077	89927661	585	*	167.463	0.00243754	0.218476	0.011157	0.991098	0.997037	Distal Intergenic	1	89927956	89931179	3224	2	14472	ENSMUST00000036954.8	3518	ENSMUSG00000034486	Gbx2	gastrulation brain homeobox 2	204	169	148	185	139	NoDiff
ID_chr1_89929930_89930561	chr1	89929930	89930561	632	*	102.885	-0.006565	0.308484	-0.0212815	0.983021	0.993951	Promoter (<=1kb)	1	89927956	89931179	3224	2	14472	ENSMUST00000036954.8	618	ENSMUSG00000034486	Gbx2	gastrulation brain homeobox 2	115	137	67	115	85	NoDiff
ID_chr1_89930760_89931538	chr1	89930760	89931538	779	*	173.116	-0.119566	0.215335	-0.555258	0.578718	0.775825	Promoter (<=1kb)	1	89927956	89931179	3224	2	14472	ENSMUST00000036954.8	0	ENSMUSG00000034486	Gbx2	gastrulation brain homeobox 2	196	179	145	215	141	NoDiff
ID_chr1_89939345_89940670	chr1	89939345	89940670	1326	*	347.056	-0.399493	0.177816	-2.24666	0.0246617	0.104157	Distal Intergenic	1	89927956	89931179	3224	2	14472	ENSMUST00000036954.8	-8166	ENSMUSG00000034486	Gbx2	gastrulation brain homeobox 2	356	260	337	464	326	NoDiff
ID_chr1_90153228_90153921	chr1	90153228	90153921	694	*	74.6911	-0.149533	0.304668	-0.490806	0.623564	0.803786	Promoter (<=1kb)	1	90042132	90153401	111270	2	74918	ENSMUST00000113094.8	0	ENSMUSG00000026301	Iqca	IQ motif containing with AAA domain	81	74	67	96	60	NoDiff
ID_chr1_90203849_90204451	chr1	90203849	90204451	603	*	129.315	-0.839176	0.242548	-3.45984	0.000540494	0.0058098	Promoter (<=1kb)	1	90203980	90216751	12772	1	12778	ENSMUST00000065587.4	0	ENSMUSG00000044337	Ackr3	atypical chemokine receptor 3	124	88	94	203	140	NoDiff
ID_chr1_90221975_90222440	chr1	90221975	90222440	466	*	87.1626	0.119234	0.292931	0.407037	0.683981	0.841576	Distal Intergenic	1	90204006	90213833	9828	1	12778	ENSMUST00000159654.1	17969	ENSMUSG00000044337	Ackr3	atypical chemokine receptor 3	114	84	82	86	73	NoDiff
ID_chr1_90289203_90289756	chr1	90289203	90289756	554	*	45.9595	0.336568	0.472964	0.711614	0.476704	0.702323	Distal Intergenic	1	90204006	90213833	9828	1	12778	ENSMUST00000159654.1	85197	ENSMUSG00000044337	Ackr3	atypical chemokine receptor 3	58	30	66	27	45	NoDiff
ID_chr1_90368325_90369126	chr1	90368325	90369126	802	*	76.4559	0.108619	0.312772	0.347278	0.728383	0.868115	Distal Intergenic	1	90204006	90213833	9828	1	12778	ENSMUST00000159654.1	164319	ENSMUSG00000044337	Ackr3	atypical chemokine receptor 3	93	82	69	72	67	NoDiff
ID_chr1_90602986_90603757	chr1	90602986	90603757	772	*	650.735	-0.178587	0.152936	-1.16773	0.242916	0.479935	Promoter (<=1kb)	1	90603476	90613124	9649	1	108679	ENSMUST00000191510.6	0	ENSMUSG00000034432	Cops8	COP9 signalosome subunit 8	689	547	674	756	592	NoDiff
ID_chr1_90914669_90915516	chr1	90914669	90915516	848	*	92.2226	-0.126787	0.278853	-0.454673	0.649344	0.819275	Promoter (<=1kb)	1	90915085	90951142	36058	1	171531	ENSMUST00000027528.6	0	ENSMUSG00000026303	Mlph	melanophilin	111	83	83	114	76	NoDiff
ID_chr1_90973282_90973735	chr1	90973282	90973735	454	*	80.9446	-0.571301	0.309639	-1.84506	0.0650293	0.206579	Distal Intergenic	1	90958133	90969661	11529	2	19329	ENSMUST00000027529.11	-3621	ENSMUSG00000026304	Rab17	RAB17, member RAS oncogene family	95	54	63	111	84	NoDiff
ID_chr1_90974932_90975660	chr1	90974932	90975660	729	*	207.158	-0.391813	0.201836	-1.94124	0.0522291	0.177621	Exon (ENSMUST00000187127.1/ENSMUST00000187127.1, exon 1 of 2)	1	90958133	90969661	11529	2	19329	ENSMUST00000027529.11	-5271	ENSMUSG00000026304	Rab17	RAB17, member RAS oncogene family	210	166	194	272	197	NoDiff
ID_chr1_90998264_90999453	chr1	90998264	90999453	1190	*	140.069	-0.392642	0.245894	-1.5968	0.110311	0.29364	Promoter (<=1kb)	1	90998737	91108640	109904	1	16978	ENSMUST00000189505.6	0	ENSMUSG00000026305	Lrrfip1	leucine rich repeat (in FLII) interacting protein 1	144	146	97	193	127	NoDiff
ID_chr1_91023855_91024466	chr1	91023855	91024466	612	*	139.61	-1.36194	0.27258	-4.99649	5.8384e-07	2.10185e-05	Intron (ENSMUST00000189505.6/16978, intron 1 of 12)	1	90998779	91128940	130162	1	16978	ENSMUST00000068116.12	25076	ENSMUSG00000026305	Lrrfip1	leucine rich repeat (in FLII) interacting protein 1	92	85	87	188	221	NoDiff
ID_chr1_91033972_91035042	chr1	91033972	91035042	1071	*	438.278	0.42153	0.172204	2.44786	0.0143708	0.0702747	Intron (ENSMUST00000189505.6/16978, intron 1 of 12)	1	91053444	91128944	75501	1	16978	ENSMUST00000068167.12	-18402	ENSMUSG00000026305	Lrrfip1	leucine rich repeat (in FLII) interacting protein 1	604	474	443	485	244	NoDiff
ID_chr1_91041386_91042070	chr1	91041386	91042070	685	*	313.874	0.031833	0.183774	0.173218	0.86248	0.939931	Intron (ENSMUST00000189505.6/16978, intron 1 of 12)	1	91053444	91128944	75501	1	16978	ENSMUST00000068167.12	-11374	ENSMUSG00000026305	Lrrfip1	leucine rich repeat (in FLII) interacting protein 1	377	342	267	395	220	NoDiff
ID_chr1_91046284_91046591	chr1	91046284	91046591	308	*	138.444	0.891988	0.254187	3.50919	0.000449479	0.00503316	Intron (ENSMUST00000189505.6/16978, intron 1 of 12)	1	91053444	91128944	75501	1	16978	ENSMUST00000068167.12	-6853	ENSMUSG00000026305	Lrrfip1	leucine rich repeat (in FLII) interacting protein 1	201	183	145	123	60	NoDiff
ID_chr1_91052613_91053859	chr1	91052613	91053859	1247	*	3336.11	0.031273	0.117527	0.266091	0.790169	0.902439	Promoter (<=1kb)	1	91053444	91128944	75501	1	16978	ENSMUST00000068167.12	0	ENSMUSG00000026305	Lrrfip1	leucine rich repeat (in FLII) interacting protein 1	3817	3701	2920	3654	2719	NoDiff
ID_chr1_91056446_91056718	chr1	91056446	91056718	273	*	399.089	0.00799462	0.191874	0.041666	0.966765	0.987138	Intron (ENSMUST00000189505.6/16978, intron 1 of 12)	1	91053586	91128287	74702	1	16978	ENSMUST00000189617.2	2860	ENSMUSG00000026305	Lrrfip1	leucine rich repeat (in FLII) interacting protein 1	406	504	326	478	303	NoDiff
ID_chr1_91062308_91063534	chr1	91062308	91063534	1227	*	350.009	-0.236549	0.191519	-1.23512	0.216787	0.447978	Intron (ENSMUST00000189505.6/16978, intron 1 of 12)	1	91053586	91128287	74702	1	16978	ENSMUST00000189617.2	8722	ENSMUSG00000026305	Lrrfip1	leucine rich repeat (in FLII) interacting protein 1	353	395	265	486	277	NoDiff
ID_chr1_91064919_91065465	chr1	91064919	91065465	547	*	241.514	0.170867	0.212857	0.802728	0.422132	0.657319	Intron (ENSMUST00000189505.6/16978, intron 1 of 12)	1	91053586	91128287	74702	1	16978	ENSMUST00000189617.2	11333	ENSMUSG00000026305	Lrrfip1	leucine rich repeat (in FLII) interacting protein 1	329	272	189	245	189	NoDiff
ID_chr1_91069587_91069897	chr1	91069587	91069897	311	*	140.993	0.0112376	0.25614	0.043873	0.965006	0.986181	Intron (ENSMUST00000189505.6/16978, intron 2 of 12)	1	91053586	91128287	74702	1	16978	ENSMUST00000189617.2	16001	ENSMUSG00000026305	Lrrfip1	leucine rich repeat (in FLII) interacting protein 1	199	129	115	145	124	NoDiff
ID_chr1_91079985_91080787	chr1	91079985	91080787	803	*	1156.97	0.109101	0.142825	0.763879	0.444939	0.675697	Intron (ENSMUST00000189505.6/16978, intron 6 of 12)	1	91053586	91128287	74702	1	16978	ENSMUST00000189617.2	26399	ENSMUSG00000026305	Lrrfip1	leucine rich repeat (in FLII) interacting protein 1	1409	1313	986	1398	794	NoDiff
ID_chr1_91088163_91088455	chr1	91088163	91088455	293	*	57.2263	-0.132456	0.376226	-0.352064	0.72479	0.866227	Intron (ENSMUST00000189505.6/16978, intron 7 of 12)	1	91111214	91116921	5708	1	16978	ENSMUST00000188094.6	-22759	ENSMUSG00000026305	Lrrfip1	leucine rich repeat (in FLII) interacting protein 1	46	75	48	71	47	NoDiff
ID_chr1_91098767_91099226	chr1	91098767	91099226	460	*	142.637	0.391119	0.249405	1.56821	0.116832	0.304783	Intron (ENSMUST00000189505.6/16978, intron 8 of 12)	1	91111214	91116921	5708	1	16978	ENSMUST00000188094.6	-11988	ENSMUSG00000026305	Lrrfip1	leucine rich repeat (in FLII) interacting protein 1	204	152	135	119	110	NoDiff
ID_chr1_91125956_91126341	chr1	91125956	91126341	386	*	35.8999	0.547437	0.441037	1.24125	0.214514	0.445505	Promoter (<=1kb)	1	91125356	91128178	2823	1	16978	ENSMUST00000187532.1	600	ENSMUSG00000026305	Lrrfip1	leucine rich repeat (in FLII) interacting protein 1	50	45	33	33	22	NoDiff
ID_chr1_91179132_91180485	chr1	91179132	91180485	1354	*	323.711	0.0107431	0.180903	0.059386	0.952645	0.980645	Promoter (<=1kb)	1	91179822	91206790	26969	1	51801	ENSMUST00000165855.7	0	ENSMUSG00000034353	Ramp1	receptor (calcitonin) activity modifying protein 1	413	325	274	346	275	NoDiff
ID_chr1_91187078_91188275	chr1	91187078	91188275	1198	*	475.002	0.816221	0.152474	5.35319	8.64184e-08	4.10432e-06	Intron (ENSMUST00000165855.7/51801, intron 1 of 2)	1	91180046	91225196	45151	1	51801	ENSMUST00000097648.5	7032	ENSMUSG00000034353	Ramp1	receptor (calcitonin) activity modifying protein 1	672	575	537	402	241	NoDiff
ID_chr1_91207326_91207940	chr1	91207326	91207940	615	*	120.22	-0.203522	0.301375	-0.67531	0.499479	0.719626	Intron (ENSMUST00000097648.5/51801, intron 2 of 2)	1	91180046	91225196	45151	1	51801	ENSMUST00000097648.5	27280	ENSMUSG00000034353	Ramp1	receptor (calcitonin) activity modifying protein 1	128	153	72	169	91	NoDiff
ID_chr1_91216370_91217153	chr1	91216370	91217153	784	*	122.906	0.107932	0.255771	0.421989	0.673033	0.8349	Intron (ENSMUST00000097648.5/51801, intron 2 of 2)	1	91250304	91275479	25176	1	67921	ENSMUST00000188576.1	-33151	ENSMUSG00000034343	Ube2f	ubiquitin-conjugating enzyme E2F (putative)	168	123	105	142	89	NoDiff
ID_chr1_91219752_91220659	chr1	91219752	91220659	908	*	167.701	-0.416505	0.234149	-1.7788	0.0752723	0.228615	Intron (ENSMUST00000097648.5/51801, intron 2 of 2)	1	91250304	91275479	25176	1	67921	ENSMUST00000188576.1	-29645	ENSMUSG00000034343	Ube2f	ubiquitin-conjugating enzyme E2F (putative)	142	160	152	199	177	NoDiff
ID_chr1_91231042_91231624	chr1	91231042	91231624	583	*	106.723	-0.120793	0.261742	-0.461496	0.644443	0.816642	Distal Intergenic	1	91250304	91275479	25176	1	67921	ENSMUST00000188576.1	-18680	ENSMUSG00000034343	Ube2f	ubiquitin-conjugating enzyme E2F (putative)	111	112	96	131	88	NoDiff
ID_chr1_91239017_91239548	chr1	91239017	91239548	532	*	66.9883	0.130374	0.323518	0.402988	0.686957	0.843279	Distal Intergenic	1	91250304	91275479	25176	1	67921	ENSMUST00000188576.1	-10756	ENSMUSG00000034343	Ube2f	ubiquitin-conjugating enzyme E2F (putative)	81	63	71	71	52	NoDiff
ID_chr1_91240825_91241625	chr1	91240825	91241625	801	*	90.1062	0.0202779	0.323276	0.0627262	0.949985	0.979313	Distal Intergenic	1	91250304	91275479	25176	1	67921	ENSMUST00000188576.1	-8679	ENSMUSG00000034343	Ube2f	ubiquitin-conjugating enzyme E2F (putative)	102	74	103	75	91	NoDiff
ID_chr1_91249753_91250462	chr1	91249753	91250462	710	*	1070.11	0.00138991	0.118624	0.0117169	0.990651	0.996922	Promoter (<=1kb)	1	91250304	91275479	25176	1	67921	ENSMUST00000188576.1	0	ENSMUSG00000034343	Ube2f	ubiquitin-conjugating enzyme E2F (putative)	1206	1059	1051	1258	834	NoDiff
ID_chr1_91257675_91258457	chr1	91257675	91258457	783	*	114.68	0.0736085	0.274633	0.268026	0.78868	0.901563	Intron (ENSMUST00000188576.1/67921, intron 2 of 4)	1	91264587	91276443	11857	1	67921	ENSMUST00000189589.1	-6130	ENSMUSG00000034343	Ube2f	ubiquitin-conjugating enzyme E2F (putative)	149	130	86	118	96	NoDiff
ID_chr1_91297790_91298742	chr1	91297790	91298742	953	*	929.998	0.16947	0.132988	1.27433	0.202548	0.430618	Promoter (<=1kb)	1	91298338	91321075	22738	1	50880	ENSMUST00000027532.12	0	ENSMUSG00000026307	Scly	selenocysteine lyase	1062	907	1038	1020	673	NoDiff
ID_chr1_91321810_91322357	chr1	91321810	91322357	548	*	61.3078	0.0384472	0.338062	0.113728	0.909453	0.961763	Promoter (<=1kb)	1	91322075	91348306	26232	1	227357	ENSMUST00000088904.9	0	ENSMUSG00000049515	Espnl	espin-like	65	65	61	64	52	NoDiff
ID_chr1_91366063_91367059	chr1	91366063	91367059	997	*	163.559	-0.207612	0.234667	-0.884708	0.376314	0.618212	Promoter (<=1kb)	1	91366430	91374217	7788	1	227358	ENSMUST00000086861.11	0	ENSMUSG00000047443	Erfe	erythroferrone	189	124	166	223	129	NoDiff
ID_chr1_91373438_91374061	chr1	91373438	91374061	624	*	77.762	1.1633	0.766071	1.51853	0.128881	0.324967	3' UTR	1	91370694	91374092	3399	1	227358	ENSMUST00000190998.1	2744	ENSMUSG00000047443	Erfe	erythroferrone	100	40	165	42	42	NoDiff
ID_chr1_91380472_91380914	chr1	91380472	91380914	443	*	48.5398	-0.285854	0.379655	-0.752932	0.451491	0.681808	Promoter (1-2kb)	1	91376011	91378917	2907	2	67444	ENSMUST00000185886.6	-1555	ENSMUSG00000026309	Ilkap	integrin-linked kinase-associated serine/threonine phosphatase 2C	41	48	48	63	43	NoDiff
ID_chr1_91398095_91399287	chr1	91398095	91399287	1193	*	307.248	0.0889008	0.18769	0.473657	0.635744	0.811514	Promoter (<=1kb)	1	91373861	91398700	24840	2	67444	ENSMUST00000187049.6	0	ENSMUSG00000026309	Ilkap	integrin-linked kinase-associated serine/threonine phosphatase 2C	329	372	272	342	235	NoDiff
ID_chr1_91405514_91406093	chr1	91405514	91406093	580	*	46.2365	-0.650169	0.394931	-1.64629	0.0997051	0.275275	Promoter (<=1kb)	1	91404879	91406029	1151	2	67086	ENSMUST00000188956.1	0	ENSMUSG00000100253	1700020N18Rik	RIKEN cDNA 1700020N18 gene	49	31	37	57	55	NoDiff
ID_chr1_91412794_91414580	chr1	91412794	91414580	1787	*	1701.32	0.0995956	0.116295	0.856402	0.391775	0.631816	Promoter (<=1kb)	1	91411483	91413208	1726	2	55927	ENSMUST00000132188.7	0	ENSMUSG00000067071	Hes6	hairy and enhancer of split 6	2041	1847	1541	1878	1301	NoDiff
ID_chr1_91422082_91422648	chr1	91422082	91422648	567	*	35.5297	-1.17812	0.514425	-2.29016	0.0220121	0.0959628	Intron (ENSMUST00000069620.9/18627, intron 19 of 22)	1	91412348	91414038	1691	2	55927	ENSMUST00000150520.1	-8044	ENSMUSG00000067071	Hes6	hairy and enhancer of split 6	11	33	27	49	51	NoDiff
ID_chr1_91428694_91429080	chr1	91428694	91429080	387	*	46.1163	-0.44382	0.395296	-1.12276	0.261541	0.501159	Intron (ENSMUST00000069620.9/18627, intron 17 of 22)	1	91412348	91414038	1691	2	55927	ENSMUST00000150520.1	-14656	ENSMUSG00000067071	Hes6	hairy and enhancer of split 6	38	38	48	71	38	NoDiff
ID_chr1_91436482_91437148	chr1	91436482	91437148	667	*	121.701	-0.301871	0.276621	-1.09128	0.275149	0.516096	Intron (ENSMUST00000069620.9/18627, intron 9 of 22)	1	91447722	91449865	2144	2	18627	ENSMUST00000185298.1	12717	ENSMUSG00000055866	Per2	period circadian clock 2	108	140	96	184	91	NoDiff
ID_chr1_91437436_91438276	chr1	91437436	91438276	841	*	309.309	0.0225125	0.186848	0.120485	0.904099	0.959088	Intron (ENSMUST00000069620.9/18627, intron 9 of 22)	1	91447722	91449865	2144	2	18627	ENSMUST00000185298.1	11589	ENSMUSG00000055866	Per2	period circadian clock 2	328	334	301	404	208	NoDiff
ID_chr1_91456299_91456762	chr1	91456299	91456762	464	*	536.763	-0.167654	0.176728	-0.948655	0.342796	0.586276	Intron (ENSMUST00000069620.9/18627, intron 1 of 22)	1	91415982	91459324	43343	2	18627	ENSMUST00000069620.9	2562	ENSMUSG00000055866	Per2	period circadian clock 2	475	598	500	733	408	NoDiff
ID_chr1_91458276_91458660	chr1	91458276	91458660	385	*	492.846	-0.113785	0.189468	-0.600552	0.548139	0.755871	Promoter (<=1kb)	1	91415982	91459324	43343	2	18627	ENSMUST00000069620.9	664	ENSMUSG00000055866	Per2	period circadian clock 2	410	530	519	547	444	NoDiff
ID_chr1_91459171_91459844	chr1	91459171	91459844	674	*	2963.7	0.0521746	0.119844	0.435353	0.663306	0.828848	Promoter (<=1kb)	1	91415982	91459324	43343	2	18627	ENSMUST00000069620.9	0	ENSMUSG00000055866	Per2	period circadian clock 2	3244	2765	3272	3391	2275	NoDiff
ID_chr1_91483417_91483751	chr1	91483417	91483751	335	*	38.0126	-0.266243	0.456206	-0.583601	0.559489	0.763519	Exon (ENSMUST00000187902.1/ENSMUST00000187902.1, exon 2 of 2)	1	91494647	91527956	33310	1	74019	ENSMUST00000189341.6	-10896	ENSMUSG00000034292	Traf3ip1	TRAF3 interacting protein 1	28	49	31	58	27	NoDiff
ID_chr1_91494138_91494720	chr1	91494138	91494720	583	*	362.761	0.187028	0.177674	1.05265	0.292502	0.53531	Promoter (<=1kb)	1	91494647	91527956	33310	1	74019	ENSMUST00000189341.6	0	ENSMUSG00000034292	Traf3ip1	TRAF3 interacting protein 1	464	419	305	396	260	NoDiff
ID_chr1_91533544_91533916	chr1	91533544	91533916	373	*	55.9736	0.313896	0.403522	0.77789	0.436634	0.669308	Distal Intergenic	1	91540544	91556088	15545	1	65247	ENSMUST00000086843.10	-6628	ENSMUSG00000026311	Asb1	ankyrin repeat and SOCS box-containing 1	75	35	78	52	42	NoDiff
ID_chr1_91539617_91540968	chr1	91539617	91540968	1352	*	1792.85	0.155629	0.121758	1.27818	0.201186	0.428901	Promoter (<=1kb)	1	91540544	91556088	15545	1	65247	ENSMUST00000086843.10	0	ENSMUSG00000026311	Asb1	ankyrin repeat and SOCS box-containing 1	1956	1825	1983	1895	1363	NoDiff
ID_chr1_91954964_91955314	chr1	91954964	91955314	351	*	59.1734	-1.01594	0.360032	-2.8218	0.00477549	0.031252	Exon (ENSMUST00000097644.8/208727, exon 22 of 27)	1	91933203	91934864	1662	2	208727	ENSMUST00000191327.1	-20100	ENSMUSG00000026313	Hdac4	histone deacetylase 4	51	40	39	76	83	NoDiff
ID_chr1_91984386_91984869	chr1	91984386	91984869	484	*	118.894	-0.690943	0.293522	-2.35397	0.0185741	0.0846725	Exon (ENSMUST00000097644.8/208727, exon 10 of 27)	1	91955374	91975501	20128	2	208727	ENSMUST00000187308.1	-8885	ENSMUSG00000026313	Hdac4	histone deacetylase 4	111	117	68	140	149	NoDiff
ID_chr1_92034243_92034789	chr1	92034243	92034789	547	*	284.559	0.292484	0.194779	1.50162	0.133195	0.332371	Intron (ENSMUST00000097644.8/208727, intron 3 of 26)	1	91932958	92006855	73898	2	208727	ENSMUST00000189303.6	-27388	ENSMUSG00000026313	Hdac4	histone deacetylase 4	375	289	293	338	165	NoDiff
ID_chr1_92048495_92049262	chr1	92048495	92049262	768	*	382.786	-0.350144	0.192159	-1.82216	0.068431	0.213862	Intron (ENSMUST00000097644.8/208727, intron 3 of 26)	1	91932958	92006855	73898	2	208727	ENSMUST00000189303.6	-41640	ENSMUSG00000026313	Hdac4	histone deacetylase 4	336	434	293	495	358	NoDiff
ID_chr1_92052095_92052560	chr1	92052095	92052560	466	*	293.944	-0.0981616	0.198582	-0.494312	0.621086	0.802531	Intron (ENSMUST00000097644.8/208727, intron 3 of 26)	1	91932958	92006855	73898	2	208727	ENSMUST00000189303.6	-45240	ENSMUSG00000026313	Hdac4	histone deacetylase 4	319	345	223	351	245	NoDiff
ID_chr1_92061348_92061949	chr1	92061348	92061949	602	*	80.9317	-0.320689	0.308431	-1.03974	0.298458	0.541616	Intron (ENSMUST00000097644.8/208727, intron 2 of 26)	1	92029966	92113331	83366	2	208727	ENSMUST00000185341.6	51382	ENSMUSG00000026313	Hdac4	histone deacetylase 4	66	81	79	113	68	NoDiff
ID_chr1_92079904_92080462	chr1	92079904	92080462	559	*	133.104	-0.53383	0.245679	-2.17288	0.0297895	0.119536	Intron (ENSMUST00000097644.8/208727, intron 2 of 26)	1	92029966	92113331	83366	2	208727	ENSMUST00000185341.6	32869	ENSMUSG00000026313	Hdac4	histone deacetylase 4	148	106	99	206	118	NoDiff
ID_chr1_92082720_92083264	chr1	92082720	92083264	545	*	129.275	-0.0759527	0.239914	-0.316583	0.75156	0.881368	Intron (ENSMUST00000097644.8/208727, intron 2 of 26)	1	92029966	92113331	83366	2	208727	ENSMUST00000185341.6	30067	ENSMUSG00000026313	Hdac4	histone deacetylase 4	152	122	119	150	109	NoDiff
ID_chr1_92130271_92130932	chr1	92130271	92130932	662	*	66.5989	-1.92593	0.390508	-4.93184	8.14569e-07	2.77787e-05	Intron (ENSMUST00000097644.8/208727, intron 2 of 26)	1	92030050	92113331	83282	2	208727	ENSMUST00000187622.1	-16940	ENSMUSG00000026313	Hdac4	histone deacetylase 4	45	29	24	90	128	NoDiff
ID_chr1_92180199_92180959	chr1	92180199	92180959	761	*	4511.87	0.0120477	0.105426	0.114277	0.909018	0.961524	Promoter (<=1kb)	1	91928779	92180341	251563	2	208727	ENSMUST00000097644.8	0	ENSMUSG00000026313	Hdac4	histone deacetylase 4	5010	4295	4694	5156	3587	NoDiff
ID_chr1_92216239_92217418	chr1	92216239	92217418	1180	*	574.089	0.63915	0.18225	3.50699	0.000453206	0.00506427	Distal Intergenic	1	92030144	92195699	165556	2	208727	ENSMUST00000212408.1	-20540	ENSMUSG00000026313	Hdac4	histone deacetylase 4	735	806	538	568	292	NoDiff
ID_chr1_92225120_92225912	chr1	92225120	92225912	793	*	790.893	0.275317	0.191719	1.43605	0.150989	0.3596	Distal Intergenic	1	92030144	92195699	165556	2	208727	ENSMUST00000212408.1	-29421	ENSMUSG00000026313	Hdac4	histone deacetylase 4	991	1060	596	910	490	NoDiff
ID_chr1_92250744_92251390	chr1	92250744	92251390	647	*	97.4104	0.539204	0.283005	1.90528	0.0567433	0.187915	Distal Intergenic	1	92030144	92195699	165556	2	208727	ENSMUST00000212408.1	-55045	ENSMUSG00000026313	Hdac4	histone deacetylase 4	127	107	110	76	70	NoDiff
ID_chr1_92331386_92332321	chr1	92331386	92332321	936	*	314.399	0.0255315	0.182119	0.140191	0.888509	0.951972	Distal Intergenic	1	92439842	92460717	20876	2	67273	ENSMUST00000153897.1	128396	ENSMUSG00000026260	Ndufa10	NADH:ubiquinone oxidoreductase subunit A10	356	351	276	395	222	NoDiff
ID_chr1_92372305_92373103	chr1	92372305	92373103	799	*	903.626	0.603161	0.155318	3.88339	0.000103011	0.00156525	Distal Intergenic	1	92439842	92460717	20876	2	67273	ENSMUST00000153897.1	87614	ENSMUSG00000026260	Ndufa10	NADH:ubiquinone oxidoreductase subunit A10	1188	1197	866	887	484	NoDiff
ID_chr1_92383707_92384313	chr1	92383707	92384313	607	*	125.92	-0.13868	0.247347	-0.560669	0.575023	0.773586	Distal Intergenic	1	92439842	92460717	20876	2	67273	ENSMUST00000153897.1	76404	ENSMUSG00000026260	Ndufa10	NADH:ubiquinone oxidoreductase subunit A10	138	124	114	172	93	NoDiff
ID_chr1_92394068_92394548	chr1	92394068	92394548	481	*	74.4575	0.00198566	0.307598	0.00645537	0.994849	0.998301	Distal Intergenic	1	92439842	92460717	20876	2	67273	ENSMUST00000153897.1	66169	ENSMUSG00000026260	Ndufa10	NADH:ubiquinone oxidoreductase subunit A10	91	76	65	89	57	NoDiff
ID_chr1_92405213_92405698	chr1	92405213	92405698	486	*	39.7973	-0.521324	0.459753	-1.13392	0.256828	0.495892	Distal Intergenic	1	92439842	92460717	20876	2	67273	ENSMUST00000153897.1	55019	ENSMUSG00000026260	Ndufa10	NADH:ubiquinone oxidoreductase subunit A10	27	53	24	57	38	NoDiff
ID_chr1_92437783_92438525	chr1	92437783	92438525	743	*	60.9075	-0.789713	0.340849	-2.3169	0.0205092	0.0912414	Distal Intergenic	1	92439842	92460717	20876	2	67273	ENSMUST00000153897.1	22192	ENSMUSG00000026260	Ndufa10	NADH:ubiquinone oxidoreductase subunit A10	47	46	52	88	69	NoDiff
ID_chr1_92473364_92474352	chr1	92473364	92474352	989	*	839.429	0.165911	0.130473	1.27161	0.203513	0.431887	Promoter (<=1kb)	1	92439010	92473860	34851	2	67273	ENSMUST00000027478.6	0	ENSMUSG00000026260	Ndufa10	NADH:ubiquinone oxidoreductase subunit A10	1010	814	895	893	629	NoDiff
ID_chr1_92640397_92641022	chr1	92640397	92641022	626	*	177.163	0.387702	0.296965	1.30555	0.191706	0.416606	Promoter (<=1kb)	1	92637145	92640564	3420	2	66915	ENSMUST00000112999.7	0	ENSMUSG00000073616	Cops9	COP9 signalosome subunit 9	202	281	124	208	94	NoDiff
ID_chr1_92641421_92642351	chr1	92641421	92642351	931	*	257.249	-0.0180022	0.180917	-0.0995057	0.920737	0.966963	Promoter (<=1kb)	1	92637145	92641923	4779	2	66915	ENSMUST00000148508.1	0	ENSMUSG00000073616	Cops9	COP9 signalosome subunit 9	296	250	248	305	202	NoDiff
ID_chr1_92647864_92649016	chr1	92647864	92649016	1153	*	322.198	0.0721241	0.178164	0.40482	0.68561	0.842403	Promoter (<=1kb)	1	92644218	92648841	4624	2	260301	ENSMUST00000053144.3	0	ENSMUSG00000044055	Otos	otospiralin	356	307	351	336	266	NoDiff
ID_chr1_92652260_92652894	chr1	92652260	92652894	635	*	153.914	-0.296364	0.25919	-1.14343	0.252862	0.491536	Distal Intergenic	1	92644218	92648841	4624	2	260301	ENSMUST00000053144.3	-3419	ENSMUSG00000044055	Otos	otospiralin	193	106	141	170	159	NoDiff
ID_chr1_92659260_92659709	chr1	92659260	92659709	450	*	66.4912	0.198823	0.348452	0.570587	0.568279	0.769214	Distal Intergenic	1	92644218	92648841	4624	2	260301	ENSMUST00000053144.3	-10419	ENSMUSG00000044055	Otos	otospiralin	106	60	55	73	47	NoDiff
ID_chr1_92675816_92676632	chr1	92675816	92676632	817	*	128.729	0.428615	0.252616	1.69671	0.0897515	0.256717	Distal Intergenic	1	92644218	92648841	4624	2	260301	ENSMUST00000053144.3	-26975	ENSMUSG00000044055	Otos	otospiralin	157	150	138	142	71	NoDiff
ID_chr1_92691394_92691753	chr1	92691394	92691753	360	*	36.9978	1.64581	0.493431	3.33543	0.000851671	0.00828486	Distal Intergenic	1	92644218	92648841	4624	2	260301	ENSMUST00000053144.3	-42553	ENSMUSG00000044055	Otos	otospiralin	46	41	68	16	15	NoDiff
ID_chr1_92699112_92699725	chr1	92699112	92699725	614	*	86.4234	0.617008	0.290375	2.12487	0.0335978	0.130331	Distal Intergenic	1	92644218	92648841	4624	2	260301	ENSMUST00000053144.3	-50271	ENSMUSG00000044055	Otos	otospiralin	113	99	99	77	51	NoDiff
ID_chr1_92708059_92708786	chr1	92708059	92708786	728	*	54.8567	-0.152306	0.384424	-0.396192	0.691963	0.846546	Distal Intergenic	1	92644218	92648841	4624	2	260301	ENSMUST00000053144.3	-59218	ENSMUSG00000044055	Otos	otospiralin	72	61	32	71	44	NoDiff
ID_chr1_92726369_92726978	chr1	92726369	92726978	610	*	52.5495	-0.613555	0.379912	-1.61499	0.106312	0.286732	Distal Intergenic	1	92644218	92648841	4624	2	260301	ENSMUST00000053144.3	-77528	ENSMUSG00000044055	Otos	otospiralin	43	58	33	79	51	NoDiff
ID_chr1_92731836_92732357	chr1	92731836	92732357	522	*	45.7794	-0.827098	0.420742	-1.96581	0.0493208	0.170865	Distal Intergenic	1	92644218	92648841	4624	2	260301	ENSMUST00000053144.3	-82995	ENSMUSG00000044055	Otos	otospiralin	41	48	20	75	47	NoDiff
ID_chr1_92742070_92742726	chr1	92742070	92742726	657	*	214.273	0.301724	0.218791	1.37905	0.167878	0.383721	Distal Intergenic	1	92831645	92860779	29135	1	14733	ENSMUST00000045970.7	-88919	ENSMUSG00000034220	Gpc1	glypican 1	273	263	186	246	129	NoDiff
ID_chr1_92755007_92755624	chr1	92755007	92755624	618	*	256.53	0.453268	0.212349	2.13454	0.0327984	0.128252	Distal Intergenic	1	92831645	92860779	29135	1	14733	ENSMUST00000045970.7	-76021	ENSMUSG00000034220	Gpc1	glypican 1	390	293	219	264	152	NoDiff
ID_chr1_92773408_92774257	chr1	92773408	92774257	850	*	56.8358	-0.670814	0.380077	-1.76494	0.0775738	0.233397	Distal Intergenic	1	92831645	92860779	29135	1	14733	ENSMUST00000045970.7	-57388	ENSMUSG00000034220	Gpc1	glypican 1	37	63	41	93	52	NoDiff
ID_chr1_92774623_92775624	chr1	92774623	92775624	1002	*	129.152	-0.0327414	0.242292	-0.135132	0.892508	0.953618	Distal Intergenic	1	92831645	92860779	29135	1	14733	ENSMUST00000045970.7	-56021	ENSMUSG00000034220	Gpc1	glypican 1	138	140	118	154	102	NoDiff
ID_chr1_92799433_92800053	chr1	92799433	92800053	621	*	67.6383	-0.225099	0.325562	-0.691416	0.489304	0.711866	Distal Intergenic	1	92831645	92860779	29135	1	14733	ENSMUST00000045970.7	-31592	ENSMUSG00000034220	Gpc1	glypican 1	73	72	52	91	55	NoDiff
ID_chr1_92831187_92831817	chr1	92831187	92831817	631	*	74.4945	-0.628482	0.35095	-1.7908	0.0733249	0.224196	Promoter (<=1kb)	1	92831645	92860779	29135	1	14733	ENSMUST00000045970.7	0	ENSMUSG00000034220	Gpc1	glypican 1	68	85	37	108	76	NoDiff
ID_chr1_92832051_92832899	chr1	92832051	92832899	849	*	117.227	-0.00401139	0.26196	-0.015313	0.987782	0.995798	Promoter (<=1kb)	1	92831969	92835677	3709	1	14733	ENSMUST00000191373.1	82	ENSMUSG00000034220	Gpc1	glypican 1	140	127	98	153	81	NoDiff
ID_chr1_92834158_92834470	chr1	92834158	92834470	313	*	47.3395	-0.630034	0.390602	-1.61298	0.106748	0.287375	Intron (ENSMUST00000045970.7/14733, intron 1 of 8)	1	92831969	92835677	3709	1	14733	ENSMUST00000191373.1	2189	ENSMUSG00000034220	Gpc1	glypican 1	36	44	39	59	55	NoDiff
ID_chr1_92849824_92850447	chr1	92849824	92850447	624	*	62.8491	-0.608812	0.34948	-1.74205	0.0814993	0.241113	Promoter (<=1kb)	1	92850378	92850443	66	1	387167	ENSMUST00000083536.1	0	ENSMUSG00000065470	Mir149	microRNA 149	47	59	53	77	73	NoDiff
ID_chr1_92906704_92907901	chr1	92906704	92907901	1198	*	669.956	-0.166102	0.143141	-1.1604	0.245885	0.483569	Promoter (<=1kb)	1	92906981	92908435	1455	1	67446	ENSMUST00000060913.7	0	ENSMUSG00000047067	Dusp28	dual specificity phosphatase 28	705	693	579	777	605	NoDiff
ID_chr1_92910480_92910736	chr1	92910480	92910736	257	*	122.276	-0.189977	0.246608	-0.77036	0.441086	0.672502	Promoter (<=1kb)	1	92908378	92910764	2387	2	75995	ENSMUST00000181575.2	28	ENSMUSG00000097251	5033417F24Rik	RIKEN cDNA 5033417F24 gene	142	106	112	154	104	NoDiff
ID_chr1_92920734_92921129	chr1	92920734	92921129	396	*	56.9999	0.0216754	0.35418	0.0611988	0.951201	0.98002	3' UTR	1	92917416	92919217	1802	1	108657	ENSMUST00000178778.1	3318	ENSMUSG00000026269	Rnpepl1	arginyl aminopeptidase (aminopeptidase B)-like 1	67	65	46	61	48	NoDiff
ID_chr1_92934028_92934920	chr1	92934028	92934920	893	*	1745.26	0.0909871	0.115249	0.789479	0.429832	0.664046	Promoter (<=1kb)	1	92934376	92947941	13566	1	23830	ENSMUST00000027488.10	0	ENSMUSG00000026270	Capn10	calpain 10	1972	1716	1845	2013	1284	NoDiff
ID_chr1_92956754_92957238	chr1	92956754	92957238	485	*	114.667	0.0626754	0.255989	0.244836	0.806583	0.911431	Promoter (<=1kb)	1	92956164	92983009	26846	1	64095	ENSMUST00000189697.1	590	ENSMUSG00000026271	Gpr35	G protein-coupled receptor 35	140	123	100	133	86	NoDiff
ID_chr1_92972075_92973356	chr1	92972075	92973356	1282	*	277.508	-0.272062	0.181612	-1.49804	0.134122	0.333818	Promoter (<=1kb)	1	92973122	92985044	11923	1	64095	ENSMUST00000186298.6	0	ENSMUSG00000026271	Gpr35	G protein-coupled receptor 35	264	260	266	354	248	NoDiff
ID_chr1_93014547_93014984	chr1	93014547	93014984	438	*	35.6489	0.156405	0.444359	0.351978	0.724855	0.866282	Distal Intergenic	1	93006334	93012269	5936	1	208760	ENSMUST00000059676.4	8213	ENSMUSG00000045091	Aqp12	aquaporin 12	34	44	36	35	29	NoDiff
ID_chr1_93029153_93029875	chr1	93029153	93029875	723	*	116.6	-0.279655	0.312698	-0.894331	0.371145	0.613624	Promoter (1-2kb)	1	93023493	93027205	3713	2	16560	ENSMUST00000190854.1	-1948	ENSMUSG00000014602	Kif1a	kinesin family member 1A	95	154	82	177	85	NoDiff
ID_chr1_93071159_93071877	chr1	93071159	93071877	719	*	733.078	0.47694	0.143833	3.31593	0.000913397	0.00876803	Intron (ENSMUST00000171796.7/16560, intron 10 of 47)	1	93066132	93068758	2627	2	16560	ENSMUST00000190249.1	-2401	ENSMUSG00000014602	Kif1a	kinesin family member 1A	923	895	744	749	427	NoDiff
ID_chr1_93081083_93081412	chr1	93081083	93081412	330	*	62.325	0.197368	0.336177	0.587096	0.557139	0.762027	Promoter (1-2kb)	1	93018457	93082421	63965	2	16560	ENSMUST00000086819.11	1009	ENSMUSG00000014602	Kif1a	kinesin family member 1A	74	63	66	60	50	NoDiff
ID_chr1_93114948_93115384	chr1	93114948	93115384	437	*	60.7107	-0.71784	0.347648	-2.06485	0.0389371	0.14483	Distal Intergenic	1	93017940	93101951	84012	2	16560	ENSMUST00000190723.6	-12997	ENSMUSG00000014602	Kif1a	kinesin family member 1A	67	46	38	85	68	NoDiff
ID_chr1_93124993_93125552	chr1	93124993	93125552	560	*	93.3462	-0.380368	0.280929	-1.35397	0.175747	0.395088	Distal Intergenic	1	93135240	93145421	10182	1	11611	ENSMUST00000027491.6	-9688	ENSMUSG00000026272	Agxt	alanine-glyoxylate aminotransferase	96	86	77	141	75	NoDiff
ID_chr1_93165465_93166053	chr1	93165465	93166053	589	*	39.4373	0.381308	0.44715	0.852753	0.393796	0.633282	Distal Intergenic	1	93168725	93231072	62348	1	381284	ENSMUST00000138595.2	-2672	ENSMUSG00000084989	Crocc2	ciliary rootlet coiled-coil, rootletin family member 2	34	49	50	46	21	NoDiff
ID_chr1_93235307_93236763	chr1	93235307	93236763	1457	*	314.192	-0.150396	0.192355	-0.781867	0.434293	0.667659	Promoter (<=1kb)	1	93235841	93301065	65225	1	208777	ENSMUST00000062202.13	0	ENSMUSG00000047793	Sned1	sushi, nidogen and EGF-like domains 1	341	356	238	408	250	NoDiff
ID_chr1_93289785_93290092	chr1	93289785	93290092	308	*	54.1524	-0.851966	0.364044	-2.34028	0.0192693	0.0871138	Exon (ENSMUST00000062202.13/208777, exon 29 of 31)	1	93286842	93296476	9635	1	208777	ENSMUST00000168122.1	2943	ENSMUSG00000047793	Sned1	sushi, nidogen and EGF-like domains 1	47	48	32	78	64	NoDiff
ID_chr1_93290962_93291294	chr1	93290962	93291294	333	*	53.6584	-0.167517	0.371193	-0.451292	0.651779	0.820788	Intron (ENSMUST00000062202.13/208777, intron 29 of 30)	1	93286842	93296476	9635	1	208777	ENSMUST00000168122.1	4120	ENSMUSG00000047793	Sned1	sushi, nidogen and EGF-like domains 1	65	58	37	73	41	NoDiff
ID_chr1_93305616_93306134	chr1	93305616	93306134	519	*	116.681	0.188649	0.254616	0.740916	0.458744	0.688367	Promoter (<=1kb)	1	93305964	93317309	11346	1	105246665	ENSMUST00000188069.1	0	ENSMUSG00000101172	Gm28535	predicted gene 28535	133	133	114	132	80	NoDiff
ID_chr1_93342488_93343886	chr1	93342488	93343886	1399	*	1868.23	0.132871	0.125037	1.06266	0.287938	0.530755	Promoter (<=1kb)	1	93308778	93342789	34012	2	269224	ENSMUST00000027493.3	0	ENSMUSG00000026274	Pask	PAS domain containing serine/threonine kinase	2046	1860	2066	1928	1480	NoDiff
[truncated: 46,602 more rows]

## Sheet: padj.0.001 and fold.4 CO
Row.names	seqnames	start	end	width	strand	baseMean	log2FoldChange	lfcSE	stat	pvalue	padj	annotation	geneChr	geneStart	geneEnd	geneLength	geneStrand	geneId	transcriptId	distanceToTSS	ENSEMBL	SYMBOL	GENENAME	H15	H16	H17	WT1	WT2	change
[truncated: 77 more rows]

[truncated: 3 more sheets: padj.0.001 and fold.4 OC, padj.0.01 and fold.2 CO, padj.0.01 and fold.2 OC]
