# Supplementary material for: Linker histone regulates the myeloid versus lymphoid bifurcation of multipotent hematopoietic stem and progenitors
Source: Proc Natl Acad Sci U S A. 2025 Oct 21;122(43):e2509412122. doi: 10.1073/pnas.2509412122 (PMC12582276; doi:10.1073/pnas.2509412122)
Supplement: Supplementary file 4 — Dataset S03 (XLSX) [file pnas.2509412122.sd03.xlsx]

## Sheet: Sheet1
Table S3. ATAC-seq reads numbers and % across 25 chromatin states defined by ChromHMM
				Number of reads					% of Total Reads			Mean % of Total Reads				Plotted as Fig 2D
Chromatin State Number	Chromatin State Annotation	WT Rep1	WT Rep2	H1.0 Rep1	H1.0 Rep2	H1.0 Rep3	WT Rep1	WT Rep2	H1.0 Rep1	H1.0 Rep2	H1.0 Rep3	WT average	H1.0 average	Ttest	Chromatin Type	GC content	% in H1.0+/ % in WT
State 0	Quiescent	30421833	22299232	7347791	6986496	9029910	0.429893	0.451549	0.22355	0.24556	0.267329	0.440721	0.245479	0.00173267	C	0.424643	0.556995
State 1	Heterochromatin	3658214	2661304	972306	949039	1208527	0.0516945	0.0538902	0.0295815	0.0333566	0.0357782	0.0527923	0.0329055	0.00398911	C	0.48	0.6233
State 2	Transcribed	3973925	2887469	1222391	1091625	1466965	0.0561559	0.0584699	0.0371901	0.0383682	0.0434292	0.0573129	0.0396625	0.00665613	C	0.455	0.692035
State 3	Polycomb	1677638	1246758	550377	486252	632209	0.0237068	0.0252463	0.0167447	0.0170907	0.0187164	0.0244766	0.0175173	0.0056127	C	0.5	0.715676
State 4	Enhancer like	4192860	2894074	2244716	1905030	2206790	0.0592497	0.0586037	0.0682934	0.0669576	0.0653316	0.0589267	0.0668609	0.00595663	C	0.445	1.13465
State 5	Nuclease accessible	1256292	831506	876759	728169	842699	0.0177528	0.0168376	0.0266746	0.0255935	0.0249479	0.0172952	0.0257387	0.00141188	A	0.51	1.4882
State 6	Enhancer like	2871846	1885077	2019631	1672744	1818833	0.0405823	0.0381719	0.0614454	0.0587933	0.0538462	0.0393771	0.0580283	0.0084825	B	0.44	1.47366
State 7	Heterochromatin	41809	29231	18448	15848	19478	0.000590806	0.000591914	0.000561263	0.000557023	0.000576642	0.00059136	0.000564976	0.0417192	A	0.508541	0.955384
State 8	Transcribed	682369	460072	407390	352210	412643	0.00964261	0.00931624	0.0123945	0.0123794	0.0122162	0.00947943	0.01233	0.00027137	A	0.48	1.30071
State 9	CTCF	1074348	778700	438899	383116	498793	0.0151817	0.0157683	0.0133531	0.0134657	0.0147667	0.015475	0.0138618	0.0817188	C	0.445	0.895755
State 10	Active	536918	372317	296893	244360	301266	0.00758723	0.00753925	0.0090327	0.00858872	0.00891892	0.00756324	0.00884678	0.00505076	C	0.41	1.16971
State 11	Polycomb	265130	184337	142333	120076	135083	0.00374657	0.00373274	0.00433035	0.00422041	0.0039991	0.00373966	0.00418329	0.0387818	B	0.51	1.11863
State 12	Promoter like and enhancer like	1117539	724953	910020	746459	824258	0.015792	0.01468	0.0276865	0.0262364	0.024402	0.015236	0.0261083	0.0035444	B	0.515	1.71359
State 13	CTCF and nuclease accessible	413676	282588	280454	236198	294591	0.00584569	0.00572228	0.00853256	0.00830184	0.00872131	0.00578398	0.00851857	0.000462825	B	0.495	1.47279
State 14	Promoter like and active	1839075	1167545	1567396	1282248	1386523	0.0259881	0.0236422	0.0476866	0.0450682	0.0410477	0.0248152	0.0446008	0.00492854	B	0.58	1.79732
State 15	Promoter like, nuclease accessible and active	3922556	2480253	3304861	2730486	3142496	0.05543	0.050224	0.100547	0.0959706	0.0930329	0.052827	0.096517	0.00103947	A	0.655	1.82704
State 16	Enhancer like, nuclease accessible and active	1873401	1153813	1422918	1181587	1198535	0.0264732	0.0233642	0.043291	0.0415302	0.0354824	0.0249187	0.0401012	0.0187597	A	0.4825	1.60928
State 17	Enhancer like, transcribed and active	276070	177822	187253	158742	174615	0.00390117	0.00360081	0.005697	0.00557943	0.00516944	0.00375099	0.00548196	0.00516179	A	0.45	1.46147
State 18	Bivalent, promoter like and enhancer like	605133	392036	439279	368749	383083	0.00855118	0.00793855	0.0133647	0.0129607	0.0113411	0.00824487	0.0125555	0.0138766	B	0.58	1.52283
State 19	Promoter like and nuclease accessible	3602416	2331302	2969601	2480794	2849810	0.050906	0.0472078	0.0903474	0.0871945	0.084368	0.0490569	0.0873033	0.000698002	A	0.65	1.77963
State 20	Promoter like, enhancer like and active	1228105	795756	1016037	822654	958102	0.0173545	0.0161137	0.030912	0.0289145	0.0283644	0.0167341	0.029397	0.00141108	B	0.44	1.75671
State 21	Enhancer like, nuclease accessible and active	1246979	766023	976610	817364	849068	0.0176212	0.0155116	0.0297125	0.0287286	0.0251365	0.0165664	0.0278592	0.0103893	A	0.515	1.68167
State 22	Enhancer like and CTCF	448797	302074	329677	271527	323890	0.00634199	0.00611686	0.0100301	0.00954358	0.0095887	0.00622942	0.0097208	0.000523862	B	0.465	1.56047
State 23	Promoter like, nuclease accessible, CTCF, active	2665415	1701856	2240327	1850363	2147471	0.0376652	0.0344618	0.0681599	0.0650362	0.0635754	0.0360635	0.0655905	0.000795521	A	0.57	1.81875
State 24	Promoter like, enhancer like, nuclease accesssible and heterochromatin	873642	577752	686332	569137	672677	0.0123455	0.0116992	0.020881	0.0200039	0.0199145	0.0120224	0.0202665	0.000391958	A	0.54	1.68573
